# Supplementary material for: Shared genetic architecture between grip strength and cognitive function: insights from large-scale genome-wide cross-trait analysis
Source: Front Genet. 2025 Aug 14;16:1538308. doi: 10.3389/fgene.2025.1538308 (PMC12391115; doi:10.3389/fgene.2025.1538308)
Supplement: Supplementary file 1 [file Table1.xlsx]

## Sheet: Table S1
Table S1. Data sources
Note: The sample size of all GWAS summary-level datasets used in our analysis and GWAS ID.
Phenotypes	Sample Size	GWAS ID
Low hand grip strength (60 years and older) (EWGSOP) (LHGS)	256523	ebi-a-GCST90007526
Cognitive performance (CP)	257841	ebi-a-GCST006572
Cognitive function (CF)	22593	ieu-b-4838
Intelligence (INT)	269867	ebi-a-GCST006250
Fluid intelligence score (FIS)	149051	ukb-b-5238
Prospective memory result (PMR)	152605	ukb-b-4282

## Sheet: Table S2
Table S2. S-LDSC genetic enrichment analysis
Traits	Name	Coefficient	Coefficient_std_error	Coefficient_P_value
CP	Brain_Frontal_Cortex_(BA9)	1.19448e-08	2.21133e-09	3.3024e-08
CP	Brain_Cortex	1.12514e-08	2.28457e-09	4.2188e-07
CP	Brain_Anterior_cingulate_cortex_(BA24)	1.03882e-08	2.223e-09	1.48367e-06
CP	Brain_Hippocampus	8.81333e-09	2.32104e-09	7.31858e-05
CP	Brain_Nucleus_accumbens_(basal_ganglia)	8.88762e-09	2.35304e-09	7.93388e-05
CP	Brain_Amygdala	8.59327e-09	2.28524e-09	8.48452e-05
CP	Brain_Hypothalamus	7.76946e-09	2.27011e-09	0.000310231
CP	Brain_Substantia_nigra	7.15598e-09	2.25157e-09	0.000740914
CP	Brain_Putamen_(basal_ganglia)	7.14724e-09	2.29968e-09	0.000942009
CP	Brain_Caudate_(basal_ganglia)	7.16187e-09	2.3059e-09	0.000948535
CP	Brain_Cerebellum	5.34209e-09	1.99315e-09	0.00367868
CP	Brain_Cerebellar_Hemisphere	5.38144e-09	2.05241e-09	0.00437069
CP	Brain_Spinal_cord_(cervical_c-1)	5.13629e-09	2.22354e-09	0.010445
CP	Muscle_Skeletal	1.70797e-09	2.49469e-09	0.246784
CP	Whole_Blood	1.17314e-09	2.14811e-09	0.29249
CP	Uterus	5.58595e-10	2.44942e-09	0.409803
CP	Cells_EBV-transformed_lymphocytes	-6.13211e-10	2.39698e-09	0.600958
CP	Pituitary	-9.17291e-10	2.22679e-09	0.659806
CP	Small_Intestine_Terminal_Ileum	-1.20668e-09	2.31153e-09	0.699174
CP	Nerve_Tibial	-1.1159e-09	2.11349e-09	0.701247
CP	Artery_Tibial	-1.23569e-09	2.24973e-09	0.708587
CP	Cervix_Endocervix	-1.33169e-09	2.13192e-09	0.733898
CP	Artery_Coronary	-1.51962e-09	2.29922e-09	0.745671
CP	Prostate	-1.89329e-09	2.68853e-09	0.759349
CP	Artery_Aorta	-1.74855e-09	2.25543e-09	0.780908
CP	Fallopian_Tube	-2.0926e-09	2.32261e-09	0.816198
CP	Esophagus_Muscularis	-2.49153e-09	2.33814e-09	0.856699
CP	Bladder	-2.41327e-09	2.1434e-09	0.869897
CP	Spleen	-2.78725e-09	2.29523e-09	0.887697
CP	Skin_Not_Sun_Exposed_(Suprapubic)	-3.1234e-09	2.50912e-09	0.893401
CP	Lung	-3.01591e-09	2.25715e-09	0.909251
CP	Ovary	-3.1071e-09	2.29289e-09	0.912307
CP	Colon_Transverse	-3.08202e-09	2.26436e-09	0.913259
CP	Adipose_Subcutaneous	-3.52888e-09	2.22118e-09	0.943941
CP	Kidney_Cortex	-3.47966e-09	2.18431e-09	0.944423
CP	Skin_Sun_Exposed_(Lower_leg)	-3.73405e-09	2.33396e-09	0.945187
CP	Thyroid	-3.58494e-09	2.1584e-09	0.951636
CP	Pancreas	-3.23163e-09	1.92231e-09	0.95363
CP	Esophagus_Gastroesophageal_Junction	-4.09234e-09	2.35878e-09	0.958624
CP	Breast_Mammary_Tissue	-3.61355e-09	2.07184e-09	0.959432
CP	Heart_Left_Ventricle	-3.37828e-09	1.85848e-09	0.96545
CP	Colon_Sigmoid	-4.56139e-09	2.45279e-09	0.968534
CP	Testis	-3.64861e-09	1.9045e-09	0.972304
CP	Minor_Salivary_Gland	-4.98882e-09	2.41031e-09	0.980764
CP	Adipose_Visceral_(Omentum)	-5.29804e-09	2.39768e-09	0.986435
CP	Cervix_Ectocervix	-4.89224e-09	2.07014e-09	0.990942
CP	Esophagus_Mucosa	-4.91335e-09	2.05082e-09	0.991708
CP	Heart_Atrial_Appendage	-4.60494e-09	1.92198e-09	0.991711
CP	Cells_Transformed_fibroblasts	-6.0235e-09	2.26272e-09	0.996117
CP	Liver	-5.9615e-09	2.18485e-09	0.996819
CP	Stomach	-6.14562e-09	2.08315e-09	0.998412
CP	Adrenal_Gland	-6.90479e-09	2.22718e-09	0.999033
CP	Vagina	-6.51123e-09	1.83766e-09	0.999802
FIS	Brain_Frontal_Cortex_(BA9)	1.32334e-08	2.79165e-09	1.06673e-06
FIS	Brain_Anterior_cingulate_cortex_(BA24)	1.21442e-08	2.74373e-09	4.79629e-06
FIS	Brain_Cortex	1.23241e-08	2.88123e-09	9.45493e-06
FIS	Brain_Hippocampus	9.86621e-09	2.76355e-09	0.000178406
FIS	Brain_Amygdala	9.93021e-09	2.82119e-09	0.000215881
FIS	Brain_Hypothalamus	9.30144e-09	2.71798e-09	0.000310598
FIS	Brain_Substantia_nigra	9.37715e-09	2.90409e-09	0.000621241
FIS	Brain_Nucleus_accumbens_(basal_ganglia)	8.42864e-09	2.97863e-09	0.00232954
FIS	Brain_Putamen_(basal_ganglia)	7.72649e-09	2.89238e-09	0.00377763
FIS	Brain_Cerebellar_Hemisphere	7.70376e-09	2.97315e-09	0.00478336
FIS	Brain_Caudate_(basal_ganglia)	7.35244e-09	2.90828e-09	0.00573402
FIS	Brain_Cerebellum	7.17728e-09	2.88061e-09	0.00635876
FIS	Brain_Spinal_cord_(cervical_c-1)	6.25183e-09	2.73486e-09	0.0111278
FIS	Muscle_Skeletal	3.02834e-09	3.13072e-09	0.166698
FIS	Whole_Blood	2.13062e-09	3.25485e-09	0.256363
FIS	Ovary	5.50995e-10	3.2198e-09	0.432062
FIS	Bladder	2.92592e-10	2.79234e-09	0.458274
FIS	Uterus	1.98292e-10	3.31432e-09	0.476146
FIS	Prostate	-5.98755e-10	3.51753e-09	0.567582
FIS	Cervix_Endocervix	-1.05736e-09	2.88581e-09	0.642967
FIS	Cells_EBV-transformed_lymphocytes	-1.28427e-09	3.25846e-09	0.653259
FIS	Skin_Not_Sun_Exposed_(Suprapubic)	-1.54228e-09	3.28561e-09	0.68061
FIS	Nerve_Tibial	-1.65805e-09	2.87044e-09	0.718242
FIS	Heart_Atrial_Appendage	-2.13464e-09	2.72828e-09	0.783014
FIS	Pituitary	-2.37403e-09	2.74646e-09	0.806315
FIS	Heart_Left_Ventricle	-2.45678e-09	2.63e-09	0.824883
FIS	Artery_Aorta	-3.77081e-09	3.30504e-09	0.873049
FIS	Small_Intestine_Terminal_Ileum	-3.53951e-09	3.09831e-09	0.873356
FIS	Artery_Tibial	-3.31285e-09	2.87506e-09	0.875395
FIS	Spleen	-3.94462e-09	3.39623e-09	0.877275
FIS	Testis	-3.13974e-09	2.63912e-09	0.882916
FIS	Fallopian_Tube	-3.46972e-09	2.89741e-09	0.884449
FIS	Kidney_Cortex	-3.53206e-09	2.86984e-09	0.890792
FIS	Artery_Coronary	-4.11764e-09	3.17243e-09	0.902847
FIS	Breast_Mammary_Tissue	-3.6179e-09	2.78689e-09	0.902888
FIS	Cervix_Ectocervix	-3.53941e-09	2.69146e-09	0.905754
FIS	Adipose_Subcutaneous	-3.98097e-09	2.96718e-09	0.910148
FIS	Skin_Sun_Exposed_(Lower_leg)	-4.41558e-09	3.14114e-09	0.920097
FIS	Adipose_Visceral_(Omentum)	-4.03286e-09	2.77548e-09	0.926892
FIS	Stomach	-4.44486e-09	2.90987e-09	0.936683
FIS	Esophagus_Mucosa	-4.99875e-09	3.09871e-09	0.946646
FIS	Thyroid	-4.78575e-09	2.88072e-09	0.951674
FIS	Lung	-5.46682e-09	2.86469e-09	0.971827
FIS	Liver	-5.91373e-09	3.03183e-09	0.974445
FIS	Esophagus_Muscularis	-6.53147e-09	3.14829e-09	0.980989
FIS	Minor_Salivary_Gland	-6.49482e-09	2.88462e-09	0.987824
FIS	Colon_Sigmoid	-7.9938e-09	3.23752e-09	0.993227
FIS	Cells_Transformed_fibroblasts	-7.78412e-09	3.02588e-09	0.994952
FIS	Esophagus_Gastroesophageal_Junction	-7.89437e-09	3.03562e-09	0.995347
FIS	Pancreas	-6.22077e-09	2.37937e-09	0.995532
FIS	Colon_Transverse	-7.93107e-09	2.97544e-09	0.996156
FIS	Adrenal_Gland	-8.17556e-09	2.98681e-09	0.996902
FIS	Vagina	-8.06987e-09	2.87352e-09	0.99751
INT	Brain_Frontal_Cortex_(BA9)	1.2371e-07	2.04244e-08	6.93598e-10
INT	Brain_Cortex	1.15875e-07	2.12794e-08	2.58438e-08
INT	Brain_Anterior_cingulate_cortex_(BA24)	1.087e-07	2.03567e-08	4.65303e-08
INT	Brain_Amygdala	9.1869e-08	2.13089e-08	8.11514e-06
INT	Brain_Hippocampus	8.70912e-08	2.08905e-08	1.53013e-05
INT	Brain_Nucleus_accumbens_(basal_ganglia)	8.04916e-08	2.07869e-08	5.39206e-05
INT	Brain_Hypothalamus	7.37247e-08	2.05311e-08	0.000164785
INT	Brain_Putamen_(basal_ganglia)	6.89224e-08	2.03426e-08	0.000351915
INT	Brain_Caudate_(basal_ganglia)	6.74326e-08	2.05033e-08	0.000502954
INT	Brain_Substantia_nigra	6.98063e-08	2.12395e-08	0.000506973
INT	Brain_Cerebellar_Hemisphere	6.98772e-08	2.13406e-08	0.00052947
INT	Brain_Cerebellum	5.73676e-08	1.98649e-08	0.00193916
INT	Brain_Spinal_cord_(cervical_c-1)	5.43572e-08	2.03209e-08	0.00373711
INT	Whole_Blood	9.59514e-09	2.2369e-08	0.33398
INT	Cells_EBV-transformed_lymphocytes	2.90857e-09	2.44051e-08	0.452567
INT	Ovary	2.31861e-09	2.2535e-08	0.459025
INT	Uterus	1.95129e-09	2.4025e-08	0.467634
INT	Muscle_Skeletal	-7.29968e-10	2.46021e-08	0.511835
INT	Small_Intestine_Terminal_Ileum	-6.43888e-09	2.41153e-08	0.605267
INT	Pancreas	-6.55823e-09	1.86612e-08	0.63737
INT	Nerve_Tibial	-7.91034e-09	1.99184e-08	0.654367
INT	Prostate	-1.24205e-08	2.54287e-08	0.687382
INT	Pituitary	-1.2591e-08	2.14824e-08	0.721098
INT	Fallopian_Tube	-1.62219e-08	2.35709e-08	0.754343
INT	Artery_Coronary	-1.65812e-08	2.11214e-08	0.783786
INT	Bladder	-1.87278e-08	2.17452e-08	0.805446
INT	Artery_Tibial	-1.9549e-08	2.20679e-08	0.812154
INT	Cervix_Endocervix	-2.68216e-08	2.1392e-08	0.895046
INT	Artery_Aorta	-2.70205e-08	2.11849e-08	0.898928
INT	Colon_Sigmoid	-3.23611e-08	2.4938e-08	0.902798
INT	Spleen	-3.18491e-08	2.40508e-08	0.907289
INT	Kidney_Cortex	-3.04179e-08	2.21375e-08	0.915286
INT	Lung	-2.95232e-08	2.0978e-08	0.920337
INT	Esophagus_Mucosa	-3.06879e-08	2.13403e-08	0.924787
INT	Breast_Mammary_Tissue	-3.01917e-08	1.97248e-08	0.937072
INT	Esophagus_Muscularis	-3.74449e-08	2.32752e-08	0.946169
INT	Colon_Transverse	-3.78071e-08	2.17925e-08	0.958618
INT	Testis	-3.31905e-08	1.8836e-08	0.960971
INT	Skin_Not_Sun_Exposed_(Suprapubic)	-4.21527e-08	2.36894e-08	0.962412
INT	Esophagus_Gastroesophageal_Junction	-4.34862e-08	2.32067e-08	0.969525
INT	Adipose_Subcutaneous	-4.04402e-08	2.11059e-08	0.972322
INT	Cervix_Ectocervix	-4.02128e-08	1.98815e-08	0.978444
INT	Thyroid	-4.49048e-08	2.10187e-08	0.983677
INT	Skin_Sun_Exposed_(Lower_leg)	-4.82394e-08	2.25399e-08	0.98383
INT	Minor_Salivary_Gland	-5.05454e-08	2.22535e-08	0.988437
INT	Heart_Left_Ventricle	-4.71049e-08	1.85789e-08	0.994384
INT	Stomach	-6.08688e-08	2.23871e-08	0.996725
INT	Cells_Transformed_fibroblasts	-5.76553e-08	2.07161e-08	0.997308
INT	Heart_Atrial_Appendage	-5.08976e-08	1.82117e-08	0.997403
INT	Vagina	-5.41487e-08	1.90517e-08	0.99776
INT	Adipose_Visceral_(Omentum)	-6.94911e-08	2.23133e-08	0.999078
INT	Adrenal_Gland	-6.27557e-08	2.00805e-08	0.999112
INT	Liver	-6.49954e-08	2.05388e-08	0.999223
LHGS	Uterus	3.14035e-08	1.14333e-08	0.00301018
LHGS	Nerve_Tibial	2.47159e-08	9.46222e-09	0.00449985
LHGS	Ovary	2.37794e-08	1.17245e-08	0.0212705
LHGS	Vagina	2.01571e-08	1.07951e-08	0.0309342
LHGS	Cervix_Endocervix	2.16484e-08	1.17701e-08	0.0329373
LHGS	Prostate	1.91113e-08	1.20845e-08	0.0568846
LHGS	Cervix_Ectocervix	1.80012e-08	1.1657e-08	0.0612658
LHGS	Fallopian_Tube	1.90419e-08	1.2334e-08	0.0613123
LHGS	Colon_Sigmoid	1.06323e-08	1.04193e-08	0.153758
LHGS	Adipose_Subcutaneous	8.12383e-09	9.35188e-09	0.19251
LHGS	Muscle_Skeletal	9.70672e-09	1.13415e-08	0.196038
LHGS	Testis	6.49585e-09	9.92857e-09	0.256473
LHGS	Pituitary	6.90637e-09	1.18972e-08	0.280787
LHGS	Artery_Tibial	4.8772e-09	9.8311e-09	0.309912
LHGS	Heart_Left_Ventricle	4.77623e-09	1.03698e-08	0.322546
LHGS	Kidney_Cortex	5.15206e-09	1.12991e-08	0.324205
LHGS	Breast_Mammary_Tissue	4.35501e-09	9.78881e-09	0.328197
LHGS	Cells_Transformed_fibroblasts	4.18032e-09	9.62583e-09	0.332042
LHGS	Esophagus_Muscularis	4.83146e-09	1.16271e-08	0.338875
LHGS	Skin_Not_Sun_Exposed_(Suprapubic)	4.13041e-09	1.13503e-08	0.357965
LHGS	Pancreas	3.09376e-09	9.22646e-09	0.368694
LHGS	Esophagus_Gastroesophageal_Junction	3.09536e-09	1.22263e-08	0.400068
LHGS	Liver	1.7073e-09	9.98058e-09	0.432088
LHGS	Spleen	1.7533e-09	1.41828e-08	0.450808
LHGS	Heart_Atrial_Appendage	1.15514e-09	1.05985e-08	0.456605
LHGS	Cells_EBV-transformed_lymphocytes	1.09386e-09	1.34946e-08	0.467697
LHGS	Whole_Blood	4.157e-10	1.19733e-08	0.486152
LHGS	Bladder	-5.97927e-10	9.68856e-09	0.524605
LHGS	Lung	-2.50201e-09	1.13091e-08	0.587547
LHGS	Brain_Amygdala	-3.17121e-09	7.99968e-09	0.654101
LHGS	Brain_Putamen_(basal_ganglia)	-3.71652e-09	8.45795e-09	0.669818
LHGS	Artery_Aorta	-4.34493e-09	9.77619e-09	0.671638
LHGS	Skin_Sun_Exposed_(Lower_leg)	-6.52688e-09	1.14225e-08	0.716138
LHGS	Esophagus_Mucosa	-6.50954e-09	1.1123e-08	0.720804
LHGS	Brain_Hippocampus	-4.72845e-09	8.02148e-09	0.722228
LHGS	Artery_Coronary	-6.43263e-09	9.44223e-09	0.752147
LHGS	Brain_Nucleus_accumbens_(basal_ganglia)	-6.66659e-09	8.42179e-09	0.785699
LHGS	Brain_Caudate_(basal_ganglia)	-6.94303e-09	8.67521e-09	0.78824
LHGS	Brain_Cortex	-7.88382e-09	7.84362e-09	0.842582
LHGS	Adipose_Visceral_(Omentum)	-1.04227e-08	1.0061e-08	0.849889
LHGS	Small_Intestine_Terminal_Ileum	-1.26373e-08	1.01845e-08	0.892666
LHGS	Brain_Anterior_cingulate_cortex_(BA24)	-1.04753e-08	8.00418e-09	0.904687
LHGS	Brain_Frontal_Cortex_(BA9)	-1.05037e-08	7.98429e-09	0.905838
LHGS	Colon_Transverse	-1.25902e-08	9.40691e-09	0.909617
LHGS	Minor_Salivary_Gland	-1.40013e-08	1.02567e-08	0.913889
LHGS	Adrenal_Gland	-1.37934e-08	9.94093e-09	0.917361
LHGS	Brain_Substantia_nigra	-1.13346e-08	8.0851e-09	0.919529
LHGS	Thyroid	-1.42221e-08	9.11646e-09	0.940625
LHGS	Brain_Cerebellar_Hemisphere	-1.38056e-08	8.62397e-09	0.945294
LHGS	Brain_Hypothalamus	-1.45075e-08	8.32085e-09	0.959378
LHGS	Stomach	-2.01049e-08	1.08069e-08	0.968584
LHGS	Brain_Cerebellum	-1.92954e-08	7.96324e-09	0.992305
LHGS	Brain_Spinal_cord_(cervical_c-1)	-1.95487e-08	7.51307e-09	0.995365

## Sheet: Table S3
Table S3. Potential pleiotropic loci identified by PLACO
Note: Remaining 20 loci after de-weighting
TRAITS	SNP	CHR	BP	effect_allele	other_allele	eaf	se	beta	pval	N	Z	Z_square	T.placo	p.placo
CP	rs12025777	1	41748897	T	G	0.0826	0.002	0.0178	0.1815	26502	8.9	79.21	-60.5303	7.30393e-11
CP	rs12724444	1	72904288	A	G	0.1001	0.0038	0.0264	0.03541	26502	6.94736842105263	48.2659279778394	49.9710080285459	3.43237e-09
CP	rs75593079	1	72919499	C	G	0.0542	0.0027	0.0234	0.1658	26502	8.66666666666667	75.1111111111111	49.4083601286174	4.21602e-09
CP	rs55779933	2	100289102	T	C	0.0376	0.0029	-0.0254	0.1947	26502	-8.75862	76.7134363852557	-50.0238	3.36676e-09
CP	rs2200465	3	85162691	A	C	0.0392	0.0024	0.0203	0.2836	26502	8.45833333333333	71.5434027777778	-47.8618	7.42192e-09
CP	rs6770622	3	85171415	A	G	0.0392	0.0024	0.0205	0.2792	26502	8.54166666666667	72.9600694444445	-48.5764	5.71486e-09
CP	rs17199964	4	102707791	A	G	0.0769	0.0045	0.039	0.004448	26502	8.66666666666667	75.1111111111111	-64.7144	1.59514e-11
CP	rs13129951	4	103374760	A	G	0.0858	0.0053	0.045	0.0005523	26502	8.49056603773585	72.0897116411534	-48.9712	4.94667e-09
CP	rs75773641	7	69496790	T	C	0.0218	0.0011	-0.0089	0.7324	26502	-8.09091	65.4628099173554	52.4297520661157	1.39831e-09
FIS	rs12025777	1	41748897	T	G	0.0826	0.002	0.0178	0.1815	26502	8.9	79.21	-54.216	8.58428e-10
FIS	rs17199964	4	102707791	A	G	0.0769	0.0045	0.039	0.004448	26502	8.66666666666667	75.1111111111111	-51.3882	2.38932e-09
INT	rs12025777	1	41748897	T	G	0.0826	0.002	0.0178	0.1815	26502	8.9	79.21	-55.0909	5.06355e-10
INT	rs2200465	3	85162691	A	C	0.0392	0.0024	0.0203	0.2836	26502	8.45833333333333	71.5434027777778	-55.2329	4.80744e-10
INT	rs6770622	3	85171415	A	G	0.0392	0.0024	0.0205	0.2792	26502	8.54166666666667	72.9600694444445	-55.948	3.7022e-10
INT	rs114447058	3	85180201	T	C	0.0384	0.0023	0.0196	0.3073	26502	8.52173913043478	72.6200378071834	-50.9686	2.28673e-09
INT	rs113091113	3	85182422	C	G	0.039	0.0024	0.0195	0.3052	26502	8.125	66.0156	-50.3182	2.90152e-09
INT	rs72907123	3	85184622	A	G	0.039	0.0024	0.0196	0.3037	26502	8.16666666666667	66.6944444444445	-50.8376	2.39906e-09
INT	rs7645046	3	85185832	A	G	0.039	0.0024	0.0195	0.3048	26502	8.125	66.0156	-50.375	2.84177e-09
INT	rs72907139	3	85193441	A	G	0.0392	0.0025	0.02	0.2938	26502	8	64	-48.696	5.25647e-09
INT	rs115341961	3	85193531	T	C	0.0385	0.0027	0.021	0.2733	26502	7.77777777777778	60.4938271604938	-47.8567	7.15001e-09
INT	rs12497304	3	85202062	T	C	0.0383	0.0026	0.021	0.273	26502	8.07692307692308	65.2366863905326	-48.0173	6.74106e-09
INT	rs114496326	3	85223741	A	G	0.0383	0.0026	0.0214	0.2652	26502	8.23076923076923	67.7455621301775	-49.1459	4.45766e-09
INT	rs76922406	3	85226141	T	G	0.0383	0.0026	0.0213	0.2655	26502	8.19230769230769	67.1139053254438	-49.1047	4.52537e-09
INT	rs17199964	4	102707791	A	G	0.0769	0.0045	0.039	0.004448	26502	8.66666666666667	75.1111111111111	-59.488	1.01684e-10
INT	rs74974963	16	24708364	A	G	0.0634	0.0066	-0.0569	0.0002165	26502	-8.62121	74.3252984389348	-48.4427	5.7679e-09
INT	rs149538836	16	24710221	C	G	0.0634	0.0066	-0.0571	0.0002034	26502	-8.65152	74.8487144168962	-48.1716	6.37042e-09

## Sheet: Table S4
Table S4. Pleiotropic genomic risk loci identified by the FUMA tool and colocalization analyses
Note: Remaining 7 loci after de-weighting
GenomicLocus	uniqID	rsID	chr	pos	p	start	end	nSNPs	nGWASSNPs	nIndSigSNPs	IndSigSNPs	nLeadSNPs	LeadSNPs	nsnps	PP.H0.abf	PP.H1.abf	PP.H2.abf	PP.H3.abf	PP.H4.abf	phen1	phen2
1	1:41748897:G:T	rs12025777	1	41748897	7.30393e-11	41454959	41748897	96	1	1	rs12025777	1	rs12025777	355	0	2.53463075923618e-05	0	0.99997439645303	2.57239537030925e-07	LHGS	CP
2	1:72904288:A:G	rs12724444	1	72904288	3.43237e-09	72287808	73187836	11	2	2	rs12724444;rs75593079	1	rs12724444	1004	0	2.60677054334661e-15	0	1	5.40578842152272e-17	LHGS	CP
3	2:100289102:C:T	rs55779933	2	100289102	3.36676e-09	100289102	100329179	2	1	1	rs55779933	1	rs55779933	52	5.48898e-154	0.0162458526391543	3.32342e-152	0.983641293682808	0.000112853678054018	LHGS	CP
4	3:85171415:A:G	rs6770622	3	85171415	5.71486e-09	85101501	85361077	127	2	1	rs6770622	1	rs6770622	239	0	0.000865719422777928	0	0.999123826091925	1.04544852733711e-05	LHGS	CP
5	4:102707791:A:G	rs17199964	4	102707791	1.59514e-11	102702364	103387161	21	2	2	rs17199964;rs13129951	1	rs17199964	968	0	4.49172968237699e-17	0	1	3.99099403723988e-16	LHGS	CP
6	7:69496790:C:T	rs75773641	7	69496790	1.39831e-09	69295593	69968496	8	1	1	rs75773641	1	rs75773641	612	0	7.66637741827967e-06	0	0.999992199043577	1.34578968152952e-07	LHGS	CP
1	1:41748897:G:T	rs12025777	1	41748897	5.06355e-10	41454959	41748897	96	1	1	rs12025777	1	rs12025777	349	0	0.000546860237636992	0	0.999434425645284	1.87141171293487e-05	LHGS	INT
2	3:85171415:A:G	rs6770622	3	85171415	3.7022e-10	85101501	85361077	127	11	1	rs6770622	1	rs6770622	225	0	1.15336887293171e-05	0	0.999987222368198	1.24394311240688e-06	LHGS	INT
3	4:102707791:A:G	rs17199964	4	102707791	1.01684e-10	102702364	102707791	2	1	1	rs17199964	1	rs17199964	5	3.64019971824636e-17	1.3414307028246e-08	5.29893571465196e-12	0.000953636362298644	0.999046350218096	LHGS	INT
4	16:24708364:A:G	rs74974963	16	24708364	5.7679e-09	24708364	24845362	37	2	1	rs74974963	1	rs74974963	176	0	3.3702084533347e-07	0	0.999999657068601	5.91060967629981e-09	LHGS	INT
1	1:41748897:G:T	rs12025777	1	41748897	8.58428e-10	41454959	41748897	96	1	1	rs12025777	1	rs12025777	386	0	0.00119306848355871	0	0.998790497173787	1.64343e-05	LHGS	FIS
2	4:102707791:A:G	rs17199964	4	102707791	2.38932e-09	102702364	102707791	2	1	1	rs17199964	1	rs17199964	5	2.81542993506788e-14	1.0375e-05	5.29888145321965e-12	0.00095362671863951	0.999036	LHGS	FIS

## Sheet: Table S5
Table S5. Multi-effect regions shared between different tarit pairs
Number	Locus_boundary	Region	Trait_pair
1	1:41454959-41748897, 1:41454959-41748897, 1:41454959-41748897	1p34.2	LHGS-FIS, LHGS-INT, LHGS-CP
2	4:102702364-102707791, 4:102702364-102707791, 4:102702364-103387161	4q24	LHGS-FIS, LHGS-INT, LHGS-CP
3	3:85101501-85361077, 3:85101501-85361077	3p12.1	LHGS-INT, LHGS-CP
4	16:24708364-24845362	16p12.1	LHGS-INT
5	1:72287808-73187836	1p31.1	LHGS-CP
6	2:100289102-100329179	2q11.2	LHGS-CP
7	7:69295593-69968496	7q11.22	LHGS-CP

## Sheet: Table S6
Table S6. Significantly enriched genes (FDR<0.05)
TRAITS	GENE	CHR	START	STOP	NSNPS	NPARAM	N	ZSTAT	P	SYMBOL	Pfdr	Pbon
CP	ENSG00000144218	2	100162323	100759201	1	1	257841	5.7974	3.3668e-09	AFF3	4.48906666666667e-09	1.34672e-08
CP	ENSG00000175161	3	85008132	86123579	2	1	257841	5.1748	1.141e-07	CADM2	1.141e-07	4.564e-07
CP	ENSG00000153064	4	102332443	102995969	1	1	257841	6.6375	1.5951e-11	BANK1	6.3804e-11	6.3804e-11
CP	ENSG00000158321	7	69063905	70258054	1	1	257841	5.9431	1.3983e-09	AUTS2	2.7966e-09	5.5932e-09
FIS	ENSG00000153064	4	102332443	102995969	1	1	149051	5.8547	2.3893e-09	BANK1	2.3893e-09	2.3893e-09
INT	ENSG00000175161	3	85008132	86123579	11	1	26502	5.9173	1.6368e-09	CADM2	1.6368e-09	3.2736e-09
INT	ENSG00000153064	4	102332443	102995969	1	1	26502	6.3588	1.0168e-10	BANK1	2.0336e-10	2.0336e-10

## Sheet: Table S7
Table S7. Potential drug targets
probeID	ProbeChr	Gene	Probe_bp	topSNP	topSNP_chr	topSNP_bp	A1	A2	Freq	b_GWAS	se_GWAS	p_GWAS	b_eQTL	se_eQTL	p_eQTL	b_SMR	se_SMR	p_SMR	p_HEIDI	nsnp_HEIDI
ENSG00000118017	3	A4GNT	137842560	rs6798385	3	137865326	C	T	0.663022	-0.00836218	0.00290253	0.00396397	0.61476	0.0960534	1.551814e-10	-0.0136023	0.0051777	0.00861152	0.692303	6
ENSG00000109576	4	AADAT	170981373	rs11736939	4	171031170	T	C	0.0735586	-0.00983	0.00458	0.032	-0.550144	0.0995748	3.296126e-08	0.017868	0.0089312	0.0454321	0.811403	15
ENSG00000143322	1	ABL2	179068462	rs1173077	1	179220878	T	C	0.382704	-0.0204185	0.0078063	0.0089	0.42444	0.0597548	1.22051e-12	-0.0481069	0.0195994	0.0141076	0.219123	19
ENSG00000241764	7	AC002467.7	107383262	rs2188561	7	107336058	A	C	0.235586	-0.00925723	0.00332755	0.00540194	0.671037	0.106816	3.339022e-10	-0.0137954	0.0054233	0.0109675	0.147312	5
ENSG00000184616	7	AC004166.6	74320406	rs148840464	7	74351951	T	C	0.0238569	-0.0189651	0.00890378	0.0332101	-1.2268	0.152801	9.845593e-16	0.015459	0.00750879	0.0395147	0.229157	4
ENSG00000205485	7	AC004980.7	76178677	rs75292946	7	76224198	G	A	0.301193	-0.00619	0.00306	0.0430002	0.856922	0.0885921	3.939509e-22	-0.00722353	0.00364817	0.0476991	0.620108	20
ENSG00000271871	5	AC005740.6	141331984	rs164086	5	141334054	G	A	0.576541	-0.00717	0.00287	0.0123999	-0.542176	0.0871659	4.970138e-10	0.0132245	0.0057045	0.0204354	0.42655	3
ENSG00000266933	19	AC005775.2	490046	rs9653134	19	494574	T	C	0.411531	-0.00637083	0.0029011	0.0280802	-0.817389	0.0873795	8.402217e-21	0.00779412	0.00364572	0.032526	0.0988882	5
ENSG00000244239	7	AC007009.1	8301863	rs9472	7	8302284	A	G	0.560636	0.00690275	0.00277108	0.01275	0.617923	0.0709102	2.929061e-18	0.0111709	0.00466413	0.0166175	0.0749754	12
ENSG00000213981	2	AC007277.3	171475138	rs6433248	2	171639546	C	T	0.289264	-0.0152	0.00309	8.680005e-07	0.540376	0.097399	2.888498e-08	-0.0281286	0.00764218	0.000232597	0.10645	3
ENSG00000269883	14	AC007375.1	77607026	rs754119	14	77609319	G	A	0.628231	-0.0260425	0.00776772	8e-04	-0.588316	0.063366	1.625939e-20	0.0442662	0.0140378	0.00161403	0.103782	5
ENSG00000222033	2	AC007405.2	171568961	rs6433238	2	171589253	A	G	0.291252	-0.01523	0.00309	8.430047e-07	0.480364	0.0849433	1.557431e-08	-0.0317051	0.00853293	0.000202707	0.250099	6
ENSG00000239467	2	AC007405.6	171627623	rs10930438	2	171606871	G	A	0.295229	-0.01471	0.00308	1.78e-06	0.459583	0.0635661	4.829983e-13	-0.0320073	0.00803191	6.747597e-05	0.0872701	10
ENSG00000267213	19	AC007773.2	32880956	rs73036028	19	32953205	G	A	0.516899	-0.0060888	0.00276011	0.0273798	0.524119	0.0839028	4.190988e-10	-0.0116172	0.00558492	0.0375161	0.0901376	11
ENSG00000226266	2	AC009961.3	160527219	rs77926480	2	160358965	A	G	0.0924453	-0.00982	0.00469	0.0363999	0.991157	0.157706	3.281982e-10	-0.00990761	0.00498753	0.0469805	0.240935	6
ENSG00000224509	2	AC010884.1	105552869	rs10172135	2	105662912	C	A	0.468191	0.00686	0.00287	0.0167001	0.524976	0.0907455	7.244836e-09	0.0130673	0.00591516	0.0271668	0.0900205	6
ENSG00000249839	15	AC011330.5	43955852	rs2957636	15	43938607	G	A	0.2833	0.01035	0.0032	0.00122	-0.65259	0.0834805	5.397993e-15	-0.0158599	0.00530668	0.00280199	0.836244	20
ENSG00000226686	19	AC012309.5	37742814	rs73025481	19	37837339	A	G	0.372763	0.01046	0.00292	0.000340001	1.39001	0.0844277	6.664824e-61	0.00752513	0.00214985	0.00046474	0.0832814	20
ENSG00000229727	2	AC013460.1	7561392	rs10182503	2	7437247	G	A	0.703777	-0.01602	0.00309	2.159981e-07	-0.529992	0.085815	6.575431e-10	0.0302269	0.00761222	7.162156e-05	0.433962	5
ENSG00000269600	19	AC016629.3	59105263	rs11673465	19	59038895	C	T	0.245527	-0.0100426	0.00341119	0.00323698	-0.765094	0.116566	5.252324e-11	0.013126	0.00488648	0.00722739	0.623837	15
ENSG00000229413	7	AC018638.1	128293740	rs6945126	7	128318168	G	A	0.410537	-0.0179381	0.00768119	0.02	0.337419	0.0595864	1.490238e-08	-0.0531627	0.0246245	0.0308549	0.229945	3
ENSG00000267623	19	AC022153.1	28393503	rs6510333	19	28312200	G	A	0.847913	-0.00854	0.00377	0.0235001	0.6946	0.0847483	2.484497e-16	-0.0122948	0.00563107	0.0290068	0.876859	17
ENSG00000214135	3	AC024560.3	197305084	rs73891642	3	197346558	C	A	0.0785288	-0.032319	0.0141683	0.0230001	0.787655	0.103017	2.075249e-14	-0.0410319	0.0187714	0.0288249	0.311535	14
ENSG00000236682	2	AC068282.3	128146706	rs2276683	2	128146762	C	G	0.76839	-0.01358	0.00342	7.050014e-05	-1.45749	0.0911543	1.518288e-57	0.00931739	0.00241777	0.000116344	0.327919	20
ENSG00000237753	2	AC079922.3	113399409	rs4849088	2	113399493	T	C	0.83002	0.0109103	0.0036103	0.00251102	-1.01331	0.0762694	2.793461e-40	-0.010767	0.00365388	0.00321157	0.228334	20
ENSG00000259820	8	AC083843.1	135804263	rs737196	8	135847442	C	T	0.372763	-0.0209932	0.00778915	0.00700003	-0.360723	0.0533394	1.353592e-11	0.0581976	0.0232448	0.0122908	0.831008	4
ENSG00000215196	5	AC091878.1	17130137	rs624867	5	17139187	A	C	0.869781	-0.0101306	0.00415019	0.0146298	-0.367111	0.0493207	9.816977e-14	0.0275955	0.0118974	0.0203703	0.66911	8
ENSG00000233296	2	AC092159.2	677186	rs114064458	2	708876	C	A	0.0974155	0.0103	0.00443	0.02	1.03479	0.16082	1.239148e-10	0.00995371	0.00455198	0.0287661	0.857575	6
ENSG00000242611	7	AC093627.8	77038	rs112607047	7	70245	A	G	0.218688	-0.00988	0.00339	0.00358996	0.975541	0.103998	6.573301e-21	-0.0101277	0.00363886	0.00538234	0.3149	20
ENSG00000225151	15	AC103965.1	84867600	rs62029649	15	85074334	T	C	0.178926	-0.01198	0.0036	0.000879995	0.754427	0.109871	6.579513e-12	-0.0158796	0.0053027	0.0027478	0.259887	20
ENSG00000228857	2	AC104653.1	114588626	rs62171761	2	114595287	A	G	0.631213	0.00617745	0.00279018	0.0268201	0.537945	0.0875543	8.040414e-10	0.0114834	0.00551321	0.0372609	0.706591	12
ENSG00000234171	2	AC108488.3	3606082	rs12629	2	3609064	A	G	0.295229	-0.0181931	0.00825298	0.0269998	-1.16092	0.0725027	1.051961e-57	0.0156713	0.00717605	0.0289748	0.84439	15
ENSG00000237667	2	AC113607.1	779837	rs6760626	2	868162	C	A	0.455268	0.00686	0.00287	0.017	0.778784	0.110029	1.462512e-12	0.0088086	0.0038897	0.0235372	0.744051	5
ENSG00000122971	12	ACADS	121163538	rs2239760	12	121163518	A	C	0.425447	-0.00949	0.00291	0.00112001	0.382223	0.0357113	9.838037e-27	-0.0248284	0.00795892	0.00181112	0.106922	20
ENSG00000075239	11	ACAT1	107992243	rs3741056	11	107992346	C	G	0.341948	-0.007302	0.00290338	0.0119001	0.438882	0.0565481	8.411479e-15	-0.0166377	0.00695406	0.0167331	0.425652	8
ENSG00000119673	14	ACOT2	74034324	rs8015976	14	74055115	A	G	0.745527	-0.00706108	0.0031778	0.0262597	-0.632179	0.066998	3.880556e-21	0.0111694	0.00516424	0.0305533	0.0712354	20
ENSG00000087008	4	ACOX3	8368009	rs28551127	4	8394492	C	T	0.0805169	-0.0326396	0.015121	0.0309999	0.605684	0.108033	2.064773e-08	-0.0538888	0.0267516	0.0439659	0.845509	6
ENSG00000111058	12	ACSS3	81331594	rs10778792	12	81541007	T	C	0.409543	0.00644	0.00292	0.0276001	-0.211875	0.0380401	2.550648e-08	-0.0303953	0.0148228	0.0403087	0.889955	3
ENSG00000131966	14	ACTR10	58666798	rs17832891	14	58678057	A	G	0.0427435	-0.01851	0.00783	0.0181999	-0.526699	0.0859777	9.011786e-10	0.0351434	0.0159347	0.0274212	0.2707	4
ENSG00000138071	2	ACTR2	65454887	rs268858	2	65471137	A	T	0.581511	0.00623	0.00288	0.0302002	0.157265	0.0274549	1.015451e-08	0.0396147	0.0195754	0.0430013	0.205633	5
ENSG00000236144	19	AD000090.2	36031640	rs2293681	19	36033825	A	G	0.162028	0.00964	0.00365	0.00824992	-0.346409	0.0539495	1.353972e-10	-0.0278284	0.0113932	0.0145842	0.440814	8
ENSG00000143537	1	ADAM15	155023042	rs45444697	1	155034632	G	C	0.192843	-0.00843036	0.0035244	0.0167598	-0.359208	0.0573749	3.83214e-10	0.0234693	0.0105033	0.0254525	0.268755	5
ENSG00000065457	16	ADAT1	75630879	rs111806827	16	75672864	G	A	0.328032	0.00813	0.0031	0.00873997	0.506068	0.0710013	1.021442e-12	0.016065	0.00652716	0.0138451	0.116362	17
ENSG00000063761	14	ADCK1	78266426	rs17106595	14	78374292	T	C	0.148111	-0.00990876	0.00394614	0.0120401	-0.372752	0.06369	4.839507e-09	0.0265827	0.0115197	0.0210224	0.224187	7
ENSG00000138031	2	ADCY3	25042038	rs6737082	2	25138040	C	A	0.45825	0.0139	0.00286	1.190008e-06	-0.307217	0.0454955	1.451222e-11	-0.0452449	0.0114699	7.991014e-05	0.0732548	20
ENSG00000144843	3	ADPRH	119298115	rs13324934	3	119298630	T	G	0.0318091	-0.01998	0.00698	0.00420998	-0.998977	0.110331	1.373546e-19	0.0200005	0.007328	0.00634651	0.386317	7
ENSG00000170222	17	ADPRM	10600911	rs2520161	17	10603421	G	A	0.470179	-0.0067	0.0029	0.0207998	0.489875	0.076411	1.445149e-10	-0.013677	0.00629254	0.0297413	0.498731	7
ENSG00000255310	8	AF131215.2	10965298	rs10113808	8	10926892	A	C	0.501988	0.00755	0.00286	0.00817994	-0.361092	0.0590598	9.715885e-10	-0.0209088	0.00862718	0.0153677	0.443627	20
ENSG00000255020	8	AF131216.5	11203257	rs7816606	8	11205602	C	T	0.511928	-0.01055	0.00285	0.000220999	0.647967	0.0648429	1.637513e-23	-0.0162817	0.00469046	0.000518065	0.592158	20
ENSG00000144218	2	AFF3	100162323	rs4851250	2	100729293	C	T	0.17992	0.0561973	0.00993252	1.499996e-08	0.622853	0.0587677	3.026231e-26	0.0902256	0.0180768	5.99969e-07	0.0977538	20
ENSG00000116771	1	AGMAT	15898848	rs45619934	1	15911947	T	G	0.295229	0.0067997	0.0029719	0.0221401	0.299592	0.0453498	3.941741e-11	0.0226965	0.0104979	0.030618	0.474355	6
ENSG00000173209	2	AHSA2	61404553	rs2600667	2	61404931	T	A	0.290258	0.0219783	0.00830992	0.00819993	-0.732161	0.0497021	4.077287e-49	-0.0300184	0.0115313	0.00923575	0.129005	20
ENSG00000042286	10	AIFM2	71857979	rs6480442	10	71900246	T	C	0.406561	-0.00587983	0.00286541	0.0401301	-0.645252	0.0580776	1.119564e-28	0.00911246	0.00451587	0.0436044	0.599814	20
ENSG00000230805	14	AL132709.1	101540206	rs2295654	14	101539197	T	C	0.240557	-0.0084	0.00335	0.0122	-0.617932	0.0930247	3.08056e-11	0.0135937	0.00579469	0.0189815	0.857817	8
ENSG00000161618	19	ALDH16A1	49956426	rs7259076	19	49956274	G	C	0.752485	0.0195889	0.00903059	0.0299999	-0.796436	0.0659313	1.35063e-33	-0.0245957	0.0115201	0.0327592	0.588655	10
ENSG00000111275	12	ALDH2	112204691	rs11608345	12	112187840	G	A	0.167992	-0.020554	0.0100196	0.04	-0.240401	0.0356716	1.591686e-11	0.0854988	0.0435668	0.0497069	0.748309	14
ENSG00000189366	3	ALG1L	125648118	rs11925047	3	125698944	A	G	0.280318	-0.0091364	0.00307003	0.00291803	-1.03104	0.0898488	1.756013e-30	0.00886134	0.00307611	0.00396794	0.128022	20
ENSG00000166199	11	ALKBH3	43902361	rs2271820	11	43905096	C	T	0.235586	0.0097	0.0033	0.00332001	0.49869	0.0738534	1.453916e-11	0.019451	0.00721713	0.00703652	0.983043	8
ENSG00000091542	17	ALKBH5	18086392	rs854801	17	18081615	T	C	0.39165	0.00959	0.00288	0.000879995	0.383607	0.052309	2.242432e-13	0.0249995	0.00824538	0.00242983	0.244631	4
ENSG00000163016	2	ALMS1P	73872046	rs10206899	2	73900900	C	T	0.207753	-0.01692	0.00345	9.129984e-07	0.785231	0.10746	2.727326e-13	-0.0215478	0.00529145	4.657318e-05	0.324627	10
ENSG00000012779	10	ALOX5	45869661	rs148767623	10	45842274	G	A	0.126243	-0.01295	0.00455	0.00447002	0.768772	0.0964885	1.619219e-15	-0.016845	0.00628482	0.00735614	0.140864	20
ENSG00000196704	17	AMZ2	66243715	rs2362731	17	66218923	T	C	0.321074	-0.00643	0.00309	0.0374999	-0.434691	0.0737225	3.717093e-09	0.0147921	0.00753819	0.0497288	0.0638097	8
ENSG00000053900	4	ANAPC4	25378835	rs9654100	4	25397695	T	G	0.550696	0.0200726	0.00761362	0.00840001	-0.362918	0.0455934	1.722062e-15	-0.0553089	0.0220997	0.0123249	0.0777905	20
ENSG00000089053	12	ANAPC5	121746048	rs1799525	12	121789927	A	C	0.648111	-0.00704	0.00302	0.0198999	0.19348	0.0316764	1.00871e-09	-0.0363862	0.016707	0.0294133	0.149027	5
ENSG00000170209	11	ANKK1	113258513	rs7947310	11	113193206	G	C	0.134195	-0.0243177	0.011069	0.0280001	0.898475	0.11065	4.662428e-16	-0.0270655	0.0127627	0.0339494	0.244661	6
ENSG00000088448	13	ANKRD10	111530887	rs4773274	13	111567385	C	T	0.371769	0.0208858	0.00780247	0.00739997	-0.324188	0.0407241	1.712181e-15	-0.064425	0.025392	0.0111737	0.26007	6
ENSG00000218537	22	AP000350.4	24236613	rs5760120	22	24266867	A	G	0.609344	-0.00807	0.00289	0.00527995	0.965404	0.0904623	1.377899e-26	-0.00835919	0.00309435	0.00690396	0.32805	20
ENSG00000273295	22	AP000350.5	24243619	rs5760120	22	24266867	A	G	0.609344	-0.00807	0.00289	0.00527995	1.21169	0.0719573	1.263125e-63	-0.00666012	0.00241767	0.00587338	0.383651	20
ENSG00000225282	22	AP000350.6	24269087	rs5760120	22	24266867	A	G	0.609344	-0.00807	0.00289	0.00527995	1.00437	0.0827319	6.4783e-34	-0.00803489	0.00295256	0.00650204	0.617855	20
ENSG00000250470	22	AP000351.3	24319095	rs5751792	22	24401542	A	G	0.542744	-0.00781	0.0029	0.00701003	0.754085	0.0981205	1.526429e-14	-0.0103569	0.00407501	0.0110355	0.612972	15
ENSG00000224205	22	AP000351.4	24329511	rs5760175	22	24399655	G	T	0.549702	-0.00811	0.0029	0.00510999	0.982888	0.090513	1.805482e-27	-0.00825119	0.00304676	0.00676519	0.705675	20
ENSG00000235023	21	AP001626.2	44068381	rs11700952	21	44066069	T	C	0.369781	0.00808	0.00295	0.0061	-0.575232	0.092922	5.998089e-10	-0.0140465	0.00560792	0.0122533	0.455662	3
ENSG00000254531	4	AP001816.1	102268937	rs2850328	4	102268940	C	T	0.292247	-0.00648	0.00314	0.0391003	-0.372754	0.0539107	4.702119e-12	0.0173841	0.00879099	0.047986	0.676672	11
ENSG00000103723	15	AP3B2	83328033	rs8028130	15	83403726	T	C	0.194831	0.02019	0.0035	7.820058e-09	0.194119	0.0298304	7.644781e-11	0.104008	0.0240945	1.58388e-05	0.0747481	12
ENSG00000239713	22	APOBEC3G	39436924	rs2899313	22	39482023	A	C	0.617296	-0.0164928	0.0080127	0.04	-0.533037	0.0618181	6.541411e-18	0.0309412	0.0154545	0.0452761	0.0544731	17
ENSG00000159314	17	ARHGAP27	43471275	rs111423688	17	43538523	A	G	0.193837	-0.0374662	0.00976824	0.000129999	0.373643	0.0683023	4.489495e-08	-0.100273	0.0319289	0.00168661	0.974824	7
ENSG00000163947	3	ARHGEF3	56761446	rs75056025	3	56765247	T	A	0.164016	-0.0101	0.00406	0.0126999	0.227364	0.0413684	3.883191e-08	-0.0444222	0.0196008	0.0234307	0.164411	5
ENSG00000152219	11	ARL14EP	30344598	rs11031032	11	30304726	C	G	0.331014	-0.0178521	0.00794145	0.025	-0.350587	0.0400329	1.996607e-18	0.0509206	0.0233862	0.0294526	0.517925	20
ENSG00000185829	17	ARL17A	44594068	rs112333322	17	44126673	G	A	0.240557	-0.02299	0.00346	2.860224e-11	1.07773	0.0970084	1.125893e-28	-0.0213319	0.00374084	1.181088e-08	0.473826	20
ENSG00000228696	17	ARL17B	44352150	rs17698176	17	44819595	G	T	0.227634	0.01954	0.00346	1.690013e-08	1.11841	0.124543	2.704912e-19	0.0174712	0.00365459	1.747442e-06	0.370357	5
ENSG00000104442	8	ARMC1	66514694	rs3268	8	66514965	C	T	0.317097	-0.01225	0.00302	5.099998e-05	0.381525	0.045209	3.196862e-17	-0.032108	0.00878249	0.000256272	0.118606	13
ENSG00000117407	1	ARTN	44398992	rs12726706	1	44399942	A	G	0.757455	0.0393245	0.00923996	2.100003e-05	-0.461262	0.0842552	4.385489e-08	-0.0852542	0.025373	0.000779315	0.0929397	5
ENSG00000204147	10	ASAH2B	52499078	rs67440360	10	52508516	T	C	0.347913	0.0096	0.00301	0.00141	-0.435062	0.051358	2.429457e-17	-0.0220658	0.00739266	0.00283738	0.453394	14
ENSG00000160072	1	ATAD3B	1407143	rs116603779	1	1469861	T	C	0.0129225	-0.0662328	0.0321886	0.04	-1.87879	0.256551	2.42008e-13	0.0352529	0.0177961	0.0475981	0.84265	8
ENSG00000152348	5	ATG10	81267844	rs4391141	5	81263522	A	T	0.23161	-0.01597	0.00327	1.079991e-06	0.940282	0.0985889	1.464548e-21	-0.0169843	0.00390711	1.380046e-05	0.0664542	20
ENSG00000126775	14	ATG14	55833110	rs6573020	14	55871452	T	C	0.426441	0.00772023	0.00279112	0.00567296	0.372319	0.0547903	1.080557e-11	0.0207355	0.00809382	0.0104103	0.162011	20
ENSG00000143153	1	ATP1B1	169074935	rs17345156	1	169122617	T	C	0.11829	0.01027	0.00446	0.0212002	0.216154	0.0353033	9.196695e-10	0.0475124	0.0220444	0.031138	0.583843	4
ENSG00000159199	17	ATP5G1	46970127	rs28635466	17	46983820	A	G	0.280318	0.01221	0.0031	8.199927e-05	-0.236745	0.0384926	7.728587e-10	-0.0515745	0.0155492	0.000910345	0.465444	9
ENSG00000135390	12	ATP5G2	54026510	rs3892761	12	54070445	T	A	0.299205	0.00885	0.00316	0.00503002	0.766799	0.0524198	1.861027e-48	0.0115415	0.00419588	0.0059473	0.273277	20
ENSG00000154518	2	ATP5G3	176040986	rs268230	2	176046862	A	C	0.797217	0.00922	0.00369	0.0123999	-0.252322	0.0400198	2.88336e-10	-0.0365406	0.0157307	0.0201853	0.986656	6
ENSG00000149541	11	B3GAT3	62382768	rs597259	11	62430659	A	T	0.729622	0.00786	0.00309	0.0107999	-0.250135	0.0453966	3.588334e-08	-0.031423	0.0136062	0.0209176	0.717614	4
ENSG00000027847	5	B4GALT7	177027101	rs2133708	5	177104663	T	C	0.405567	-0.00614	0.00294	0.0369999	-0.273181	0.0478418	1.129192e-08	0.0224759	0.0114593	0.0498363	0.243754	11
ENSG00000138376	2	BARD1	215590370	rs17489363	2	215674341	G	A	0.740557	0.00708	0.00313	0.0235999	0.408613	0.0549146	1.000151e-13	0.0173269	0.00800618	0.0304497	0.259656	15
ENSG00000123685	1	BATF3	212859760	rs12133919	1	212870612	A	G	0.124254	0.00959	0.00404	0.0176999	0.6045	0.096947	4.507266e-10	0.0158644	0.00715112	0.0265247	0.889237	5
ENSG00000174483	11	BBS1	66278077	rs17147644	11	66256660	T	C	0.241551	0.0103	0.00332	0.00193999	-0.322887	0.0581805	2.860772e-08	-0.0318997	0.0117798	0.00676892	0.45682	7
ENSG00000147439	8	BIN3	22477931	rs11136093	8	22479988	G	C	0.333002	-0.00816	0.00305	0.00743002	0.397616	0.0702521	1.515101e-08	-0.0205223	0.00848454	0.0155723	0.397833	9
ENSG00000163170	2	BOLA3	74362525	rs844168	2	74372925	A	G	0.434394	-0.00655	0.00289	0.0233002	0.303678	0.0507199	2.132748e-09	-0.0215689	0.0101757	0.0340351	0.867764	3
ENSG00000225439	2	BOLA3-AS1	74375136	rs828883	2	74375457	A	G	0.428429	-0.00662	0.00289	0.0218998	-0.342326	0.0412767	1.100162e-16	0.0193383	0.00875834	0.0272453	0.991104	12
ENSG00000169925	9	BRD3	136895427	rs10821546	9	136934237	T	C	0.370775	-0.01051	0.00302	0.000498001	-0.343617	0.0569109	1.562233e-09	0.0305864	0.0101443	0.00256864	0.771253	5
ENSG00000136492	17	BRIP1	59758627	rs10515211	17	59877950	G	A	0.230616	-0.00862	0.00327	0.00831994	-0.50316	0.082342	9.925019e-10	0.0171317	0.00707787	0.0155007	0.114136	3
ENSG00000255568	21	BRWD1-IT2	40685887	rs2836946	21	40596763	A	G	0.11829	-0.0099	0.00421	0.0185999	0.753546	0.124193	1.298939e-09	-0.0131379	0.00599183	0.028334	0.688145	9
ENSG00000110665	11	C11orf21	2316875	rs2651837	11	2317914	A	G	0.388668	0.00676	0.00296	0.0224001	-0.482061	0.0793572	1.2432e-09	-0.0140231	0.00655991	0.0325412	0.406739	8
ENSG00000162194	11	C11orf48	62430287	rs67308910	11	62377359	A	G	0.261431	-0.00685	0.00316	0.0298999	0.449667	0.0787636	1.135931e-08	-0.0152335	0.00751695	0.0427081	0.487106	10
ENSG00000182993	12	C12orf60	14956506	rs11830399	12	14956932	C	G	0.588469	-0.00599	0.00289	0.0379997	-0.740016	0.0704437	8.186381e-26	0.00809442	0.00398061	0.0420058	0.330033	16
ENSG00000169609	15	C15orf40	83657193	rs1037403	15	83664191	G	C	0.481113	0.0078	0.00285	0.00618999	-0.774917	0.069203	4.182445e-29	-0.0100656	0.00378607	0.00784691	0.359563	20
ENSG00000128891	15	C15orf57	40820882	rs12913739	15	40882965	A	G	0.457256	-0.01363	0.00286	1.909985e-06	-0.528238	0.0625819	3.15298e-17	0.0258028	0.00621761	3.325473e-05	0.282272	20
ENSG00000189227	15	C15orf61	67813406	rs8041782	15	67811407	A	G	0.751491	0.0215004	0.00912484	0.0179999	0.342161	0.0581075	3.899234e-09	0.0628371	0.0287241	0.0286981	0.521873	7
ENSG00000197322	17	C17orf102	32901142	rs4795007	17	32903299	T	C	0.378728	-0.00602	0.00291	0.0383001	0.314546	0.045965	7.746738e-12	-0.0191387	0.00966493	0.0476787	0.15672	8
ENSG00000141452	18	C18orf8	21083473	rs7239575	18	21120035	C	T	0.459245	0.00996	0.00285	0.000477002	0.30414	0.0503336	1.517568e-09	0.0327481	0.0108251	0.00248463	0.895682	9
ENSG00000188493	19	C19orf54	41246761	rs7255821	19	41252772	C	T	0.678926	-0.00724	0.00304	0.0173002	-0.265673	0.0430724	6.913328e-10	0.0272515	0.012266	0.0263024	0.802382	8
ENSG00000205863	13	C1QTNF9B	24465238	rs9553115	13	24515740	A	G	0.163022	0.0268756	0.0101428	0.00809991	0.76441	0.130649	4.889719e-09	0.0351586	0.0145661	0.01579	0.233317	9
ENSG00000162384	1	C1orf123	53679771	rs17785370	1	53705174	T	A	0.312127	-0.00865	0.00305	0.00454999	-0.530847	0.0637285	8.096619e-17	0.0162947	0.00606942	0.00725898	0.0678553	14
ENSG00000088854	20	C20orf194	3229951	rs6084342	20	3325992	A	G	0.529821	-0.01019	0.00285	0.000346003	-0.353103	0.0616987	1.04648e-08	0.0288584	0.00951698	0.00242689	0.991225	3
ENSG00000198547	20	C20orf203	31219428	rs57002855	20	31306861	A	G	0.248509	0.00688	0.00329	0.0367003	0.712843	0.0742763	8.216312e-22	0.00965149	0.00472362	0.0410284	0.136609	20
ENSG00000119147	2	C2orf40	106679702	rs66989638	2	106689736	A	G	0.125249	-0.0144	0.00438	0.001	-0.871907	0.11782	1.358561e-13	0.0165155	0.0054969	0.00266003	0.398885	8
ENSG00000182600	2	C2orf82	233721980	rs812383	2	233737132	A	C	0.626243	0.0077	0.00288	0.00741003	0.591353	0.0565052	1.244701e-25	0.013021	0.0050266	0.00958602	0.33223	20
ENSG00000178722	5	C5orf64	60933535	rs153379	5	61002805	A	T	0.331014	0.01391	0.00299	3.390002e-06	-0.446519	0.0605287	1.619251e-13	-0.0311521	0.00791659	8.318324e-05	0.325705	7
ENSG00000221821	6	C6orf226	42858005	rs61732354	6	42858524	T	C	0.0149105	0.0560688	0.0224812	0.0129999	-0.828572	0.144214	9.167773e-09	-0.0676692	0.0295785	0.0221503	0.919945	7
ENSG00000154079	6	C6orf57	71276620	rs6940416	6	71253318	A	G	0.175944	0.00972	0.00375	0.0095801	-0.453534	0.0713985	2.123252e-10	-0.0214317	0.00893027	0.0163999	0.15405	18
ENSG00000243317	7	C7orf73	135347244	rs11772708	7	135264737	G	A	0.158052	0.01128	0.00377	0.00277	-0.44066	0.0588297	6.864503e-14	-0.025598	0.00921264	0.00545988	0.441967	20
ENSG00000180539	9	C9orf139	139921916	rs7025728	9	139932927	A	G	0.32505	0.00908	0.00307	0.00309999	-0.393769	0.0673256	4.953556e-09	-0.0230592	0.00873663	0.00830603	0.599524	14
ENSG00000185015	8	CA13	86132816	rs4740048	8	86211571	G	A	0.712724	0.00792	0.00316	0.0122	-0.476528	0.0631532	4.50235e-14	-0.0166202	0.00698754	0.0173809	0.0982838	20
ENSG00000102547	13	CAB39L	49882786	rs7998955	13	49945410	G	T	0.50994	0.00853	0.00285	0.00276001	0.600488	0.0739653	4.719445e-16	0.0142051	0.0050584	0.00498154	0.847853	17
ENSG00000148408	9	CACNA1B	140772241	rs12001881	9	141014140	C	G	0.385686	-0.00672	0.00293	0.0217	0.209291	0.0272723	1.665451e-14	-0.0321084	0.0146115	0.0279865	0.0970727	20
ENSG00000187796	9	CARD9	139256355	rs140876101	9	139257903	A	G	0.0347913	-0.0503716	0.0231885	0.0299999	0.815659	0.147543	3.233962e-08	-0.0617557	0.0305451	0.0431986	0.674318	6
ENSG00000213995	13	CARKD	111267881	rs330559	13	111278337	T	C	0.166004	-0.0364984	0.0113838	0.00129999	0.460342	0.0766238	1.88033e-09	-0.0792854	0.0280301	0.00467546	0.295901	11
ENSG00000143318	1	CASQ1	160160285	rs617599	1	160162959	A	G	0.375746	-0.00675416	0.00286072	0.0182398	-0.741388	0.0551454	3.328516e-41	0.00911016	0.00391765	0.0200498	0.0765505	20
ENSG00000153113	5	CAST	95860971	rs152005	5	96025847	G	A	0.153082	0.00957132	0.00369549	0.00958606	0.621712	0.0633178	9.334988e-23	0.0153951	0.00614737	0.012268	0.339178	17
ENSG00000137944	1	CCBL2	89401456	rs4656071	1	89440977	A	G	0.477137	-0.00846	0.00285	0.00298999	-0.837174	0.0635991	1.427273e-39	0.0101054	0.0034898	0.00378307	0.918401	20
ENSG00000103021	16	CCDC113	58265061	rs59356903	16	58308296	A	G	0.131213	0.0254476	0.0115445	0.0280001	-0.379104	0.0647594	4.797837e-09	-0.0671256	0.0325394	0.0391216	0.824948	5
ENSG00000154874	17	CCDC144B	18441117	rs11491188	17	18491827	G	A	0.440358	0.0237895	0.00820906	0.00379997	-0.647788	0.0682001	2.132563e-21	-0.0367242	0.0132491	0.00557444	0.267008	18
ENSG00000154781	3	CCDC174	14693271	rs11717411	3	14713121	G	C	0.349901	-0.00818	0.00301	0.00646994	0.916253	0.0731191	5.05395e-36	-0.00892767	0.00336149	0.00791044	0.136406	15
ENSG00000139537	12	CCDC65	49297893	rs11168812	12	49361363	T	A	0.415507	-0.00849	0.00293	0.00379001	-0.465612	0.0615272	3.802551e-14	0.0182341	0.00673832	0.00680937	0.229926	13
ENSG00000180376	3	CCDC66	56591189	rs6791987	3	56579538	T	C	0.410537	-0.01023	0.00288	0.000392003	-0.447056	0.0456282	1.150752e-22	0.022883	0.00685244	0.000839597	0.328564	20
ENSG00000120647	12	CCDC77	498439	rs7133796	12	502025	A	C	0.790258	-0.00726	0.00332	0.0287998	0.655454	0.090836	5.362118e-13	-0.0110763	0.00529268	0.0363707	0.109871	20
ENSG00000169515	19	CCDC8	46913629	rs892110	19	46926953	T	C	0.524851	0.00664295	0.0027702	0.01649	-0.413861	0.0482184	9.238254e-18	-0.0160512	0.00694988	0.0209126	0.0750113	9
ENSG00000015133	14	CCDC88C	91737667	rs1285841	14	91881387	T	C	0.477137	0.00664	0.00287	0.0206001	0.387901	0.0551368	1.989076e-12	0.0171178	0.0077886	0.0279636	0.326802	13
ENSG00000100814	14	CCNB1IP1	20779527	rs2781366	14	20828484	C	T	0.512922	-0.00588397	0.00276502	0.0333503	-0.488224	0.0635491	1.558564e-14	0.0120518	0.00587667	0.0402879	0.797597	15
ENSG00000177697	11	CD151	832843	rs28648546	11	833327	G	A	0.7167	-0.00729	0.00333	0.0286999	0.300612	0.0447479	1.84364e-11	-0.0242505	0.0116507	0.037392	0.303415	7
ENSG00000089486	16	CDIP1	4560676	rs1477123	16	4560627	A	T	0.709742	0.0182931	0.00854521	0.032	-0.389736	0.0569416	7.674906e-12	-0.0469372	0.022973	0.0410386	0.222544	20
ENSG00000185324	16	CDK10	89747145	rs77651727	16	89708267	T	C	0.0506958	0.01625	0.0053	0.00215001	-0.741537	0.0931229	1.679325e-15	-0.0219139	0.00765882	0.00421948	0.986889	20
ENSG00000108465	17	CDK5RAP3	46045176	rs886444	17	46051911	A	G	0.380716	-0.00658	0.00291	0.0235999	0.27154	0.0471377	8.383298e-09	-0.0242322	0.0115127	0.0353067	0.0636038	7
ENSG00000138769	4	CDKL2	76503215	rs10033564	4	76636255	G	A	0.570577	-0.00597495	0.00281174	0.0335599	-0.204098	0.0360635	1.518959e-08	0.0292749	0.0147156	0.0466587	0.3394	7
ENSG00000239704	17	CDRT4	15339332	rs143003089	17	15449895	G	C	0.0656064	-0.0112409	0.005381	0.0367401	-0.613264	0.0956578	1.445466e-10	0.0183296	0.00922842	0.0470095	0.540306	9
ENSG00000093072	22	CECR1	17660194	rs1807518	22	17685358	T	C	0.489066	0.00761	0.00291	0.00882003	0.47037	0.0542246	4.1543e-18	0.0161788	0.00646164	0.0122863	0.888932	13
ENSG00000166582	17	CENPV	16245848	rs12603712	17	16245481	A	G	0.464215	-0.00869	0.00288	0.00253998	0.722154	0.0546083	6.356954e-40	-0.0120334	0.00409056	0.00326356	0.36998	20
ENSG00000101639	18	CEP192	12991361	rs576963	18	13145264	A	G	0.616302	-0.01457	0.00292	6.170069e-07	-1.01465	0.0662026	5.091238e-53	0.0143596	0.00302651	2.08905e-06	0.896278	20
ENSG00000198848	16	CES1	55836763	rs11076120	16	55880825	G	T	0.262425	-0.024654	0.00903279	0.00629999	0.580661	0.0857895	1.30182e-11	-0.0424585	0.0167732	0.0113632	0.157181	5
ENSG00000163528	3	CHCHD4	14153580	rs2470353	3	14190268	C	G	0.462227	-0.0162534	0.00756634	0.032	-0.230983	0.0411552	1.994328e-08	0.0703662	0.0350744	0.0448353	0.215383	3
ENSG00000159685	3	CHCHD6	126423063	rs146839873	3	126510150	T	A	0.084493	0.0118151	0.0053293	0.0265999	0.418592	0.0703318	2.654169e-09	0.0282258	0.0135861	0.0377508	0.330406	7
ENSG00000072609	12	CHFR	133398773	rs12578355	12	133475698	A	G	0.198807	-0.0079	0.00364	0.0302998	0.486317	0.0593588	2.551508e-16	-0.0162445	0.007743	0.0359082	0.0616717	15
ENSG00000133063	1	CHIT1	203181955	rs872583	1	203184766	C	T	0.185885	0.020328	0.00938895	0.0299999	-0.782576	0.109849	1.047657e-12	-0.0259758	0.0125393	0.038308	0.228691	3
ENSG00000115561	2	CHMP3	86730554	rs7557796	2	86766153	C	T	0.627237	-0.0184679	0.0079094	0.02	0.196296	0.0325076	1.555868e-09	-0.0940819	0.0432006	0.0294217	0.395806	7
ENSG00000169684	15	CHRNA5	78857862	rs2869544	15	78839400	A	G	0.629225	-0.00613994	0.00279597	0.0280899	-1.05812	0.08147	1.434102e-38	0.00580269	0.0026799	0.0303675	0.307325	20
ENSG00000115526	2	CHST10	101008327	rs3748930	2	101010082	C	G	0.499006	0.02037	0.00285	8.659643e-13	0.271956	0.0446604	1.13321e-09	0.0749018	0.0161592	3.565329e-06	0.616621	15
ENSG00000123975	9	CKS2	91926113	rs10119002	9	91963682	A	G	0.915507	0.01561	0.00497	0.00169001	1.29846	0.135769	1.135379e-21	0.0120219	0.00402874	0.00284465	0.756284	11
ENSG00000186510	1	CLCNKA	16345370	rs1739813	1	16311563	A	G	0.583499	0.00877	0.00288	0.00235001	-0.790589	0.0785486	7.891808e-24	-0.011093	0.00380593	0.00356074	0.708977	20
ENSG00000106404	7	CLDN15	100875373	rs59937851	7	100890252	T	A	0.0596421	-0.01799	0.00629	0.00427002	0.58042	0.090621	1.50452e-10	-0.0309948	0.0118684	0.00901338	0.631533	10
ENSG00000213937	16	CLDN9	3062457	rs2526273	16	3052578	T	C	0.634195	-0.00697	0.00298	0.0192	0.562441	0.0551717	2.100733e-24	-0.0123924	0.005436	0.0226258	0.062397	18
ENSG00000070371	22	CLTCL1	19166986	rs11704438	22	19278954	A	C	0.083499	0.0305777	0.0150476	0.0420001	1.22719	0.123336	2.522034e-23	0.0249168	0.0125149	0.0464844	0.107246	13
ENSG00000138767	4	CNOT6L	78634541	rs9996218	4	78750500	G	A	0.870775	0.024538	0.0109269	0.025	0.47922	0.0667398	6.949505e-13	0.051204	0.0238905	0.0320908	0.661542	13
ENSG00000103051	16	COG4	70514471	rs4265798	16	70636616	A	T	0.936382	0.0372215	0.0165312	0.0239999	-0.577135	0.100675	9.888189e-09	-0.0644936	0.0307737	0.0361056	0.757104	3
ENSG00000149600	20	COMMD7	31290493	rs4911106	20	31331330	G	A	0.408549	-0.00867	0.00287	0.00253998	0.274004	0.047975	1.120537e-08	-0.0316419	0.0118492	0.00757663	0.349831	5
ENSG00000122218	1	COPA	160259063	rs11265371	1	160266667	G	C	0.508946	0.00599	0.00286	0.0364998	0.308748	0.0457063	1.42793e-11	0.0194009	0.00969825	0.0454508	0.535514	16
ENSG00000088682	16	COQ9	57481337	rs190108	16	57461724	C	T	0.749503	0.00668	0.00328	0.0418004	-0.537253	0.062384	7.178033e-18	-0.0124336	0.00627352	0.0474881	0.39111	20
ENSG00000262246	16	CORO7	4404543	rs11076830	16	4460049	G	A	0.751491	0.00752	0.00336	0.0252	0.429801	0.0468858	4.865147e-20	0.0174965	0.00804719	0.0296877	0.0866134	20
ENSG00000111775	12	COX6A1	120875893	rs1167688	12	120922849	A	G	0.349901	-0.00951	0.00302	0.00162002	-0.330388	0.0418849	3.070601e-15	0.0287843	0.00984224	0.00344932	0.102358	7
ENSG00000126267	19	COX6B1	36139125	rs9917056	19	36182704	C	A	0.483101	0.00899	0.00286	0.00164999	-0.347309	0.0415133	5.9497e-17	-0.0258847	0.00879679	0.00325553	0.05445	16
ENSG00000214078	20	CPNE1	34213953	rs6060643	20	34449851	T	C	0.107356	0.0471998	0.0124758	0.00015	-1.09799	0.0932086	4.954138e-32	-0.0429875	0.011934	0.000315665	0.125199	20
ENSG00000021826	2	CPS1	211342406	rs2370948	2	211331248	C	T	0.451292	-0.00591754	0.0027358	0.0305703	0.355019	0.062853	1.619451e-08	-0.0166682	0.00825177	0.0433876	0.188205	7
ENSG00000071894	8	CPSF1	145618444	rs13258200	8	145631197	C	A	0.368787	-0.00603	0.003	0.0445995	-1.01659	0.0608961	1.452754e-62	0.00593159	0.00297236	0.0459789	0.222999	17
ENSG00000169169	19	CPT1C	50194155	rs61189653	19	50196918	T	C	0.161034	0.00952	0.00396	0.0163001	-0.281011	0.0487962	8.467915e-09	-0.0338777	0.0152706	0.026521	0.66731	3
ENSG00000095321	9	CRAT	131857089	rs3118639	9	131855603	A	G	0.242545	0.01692	0.00321	1.400006e-07	-0.247794	0.0451078	3.943202e-08	-0.0682825	0.0179532	0.000142749	0.297328	9
ENSG00000175874	2	CREG2	101962013	rs4405786	2	101992474	G	A	0.671968	-0.01006	0.0031	0.00117001	-0.124968	0.0220427	1.43339e-08	0.0805006	0.0285828	0.00485645	0.817923	8
ENSG00000116791	1	CRYZ	75171170	rs28879157	1	75208034	G	C	0.685885	-0.00728	0.00307	0.0176999	-0.62556	0.0793987	3.307464e-15	0.0116376	0.00512507	0.0231643	0.188827	4
ENSG00000261188	22	CTA-445C9.14	26908503	rs134144	22	26908970	A	G	0.0487078	0.02201	0.00607	0.000286999	-0.911644	0.141491	1.17056e-10	-0.0241432	0.00764029	0.00157778	0.827592	12
ENSG00000266903	19	CTB-171A8.1	45135500	rs79638902	19	45221767	C	T	0.849901	-0.0261953	0.0111262	0.0189998	-1.23638	0.100315	6.644626e-35	0.0211871	0.00916173	0.0207466	0.745331	16
ENSG00000267244	19	CTB-31O20.4	1822088	rs1610105	19	1818403	G	A	0.727634	-0.00709659	0.00323602	0.0283302	-0.39222	0.0701177	2.222329e-08	0.0180934	0.00886192	0.0411812	0.0582974	4
ENSG00000270021	5	CTC-203F4.2	134734970	rs2652070	5	134737264	T	G	0.0497018	-0.01404	0.00648	0.0302002	-0.67398	0.109427	7.312037e-10	0.0208315	0.0101921	0.0409643	0.783881	7
ENSG00000266983	19	CTC-232P5.1	5978414	rs3795017	19	6003526	G	A	0.402584	0.00623	0.003	0.0376999	0.644227	0.0893187	5.486299e-13	0.0096705	0.00484592	0.0459777	0.348796	20
ENSG00000248673	5	CTC-419K13.1	73665201	rs432309	5	73648347	G	A	0.898608	0.030475	0.012062	0.012	0.560682	0.1027	4.776382e-08	0.0543534	0.0237051	0.0218537	0.397962	3
ENSG00000269044	19	CTC-429P9.3	16744614	rs62116920	19	16751128	G	A	0.189861	0.00808082	0.0035567	0.0230802	-0.518152	0.0830164	4.332282e-10	-0.0155955	0.00730483	0.0327649	0.789503	14
ENSG00000261770	19	CTC-459F4.1	28248092	rs6510333	19	28312200	G	A	0.847913	-0.00854	0.00377	0.0235001	-1.52375	0.102329	3.790198e-50	0.00560459	0.00250262	0.0251243	0.318611	15
ENSG00000251450	5	CTC-459I6.1	80243516	rs56202519	5	80239749	A	G	0.236581	-0.00798	0.0033	0.0157	-0.425687	0.0669496	2.039663e-10	0.0187462	0.00829389	0.0238065	0.0951693	9
ENSG00000267174	19	CTC-510F12.4	11411453	rs322152	19	11414611	C	T	0.298211	0.00864	0.00308	0.00510999	-0.588384	0.0779983	4.573353e-14	-0.0146843	0.0055849	0.00855647	0.353613	14
ENSG00000269560	19	CTD-2192J16.21	12640582	rs4804718	19	12648793	T	C	0.652087	-0.0149545	0.00578287	0.00971292	-0.79342	0.0918469	5.695337e-18	0.0188482	0.00760811	0.0132352	0.079551	3
ENSG00000213777	19	CTD-2224J9.8	54006646	rs1284537	19	54008994	A	G	0.694831	-0.0199234	0.00813058	0.0140001	-0.687701	0.104087	3.922992e-11	0.028971	0.0126098	0.0215903	0.257715	9
ENSG00000248734	5	CTD-2260A17.1	96120481	rs41135	5	96166026	C	T	0.465209	-0.01151	0.00286	5.570062e-05	0.600209	0.0956445	3.486975e-10	-0.0191767	0.00566069	0.000704846	0.0974508	13
ENSG00000273018	17	CTD-2303H24.2	18414535	rs11491188	17	18491827	G	A	0.440358	0.0237895	0.00820906	0.00379997	-1.01212	0.068786	5.238914e-49	-0.0235046	0.00826657	0.00446442	0.274996	20
ENSG00000267939	19	CTD-2325M2.1	8073613	rs34470441	19	8084529	T	G	0.407555	0.00893	0.00289	0.00198999	-0.576415	0.0847914	1.060531e-11	-0.0154923	0.00550738	0.00490803	0.570746	13
ENSG00000259038	14	CTD-2325P2.4	69093883	rs4902620	14	69095504	A	C	0.12326	0.00826	0.00399	0.0384999	0.551264	0.0844465	6.666945e-11	0.0149837	0.00759314	0.0484585	0.401094	10
ENSG00000261195	16	CTD-2380F24.1	19772494	rs2047889	16	19777705	A	C	0.16004	0.01026	0.00373	0.00594005	-0.641904	0.0749992	1.140421e-17	-0.0159837	0.00610356	0.00882526	0.81157	17
ENSG00000268119	19	CTD-2561J22.5	21627043	rs6511238	19	21584508	C	A	0.517893	-0.0195946	0.00758852	0.00980009	-0.589329	0.0895385	4.646275e-11	0.033249	0.013832	0.0162268	0.244416	16
ENSG00000268496	19	CTD-2587H19.2	54945363	rs7255633	19	54937469	G	A	0.653082	-0.00915	0.00301	0.00233002	-0.412659	0.0628349	5.121889e-11	0.0221733	0.00803767	0.0058037	0.0594116	8
ENSG00000269473	19	CTD-2619J13.19	58951815	rs4801582	19	58913444	G	T	0.56163	0.00799	0.00288	0.00557995	0.440103	0.0694633	2.361768e-10	0.0181548	0.00714379	0.0110427	0.0618494	17
ENSG00000254081	8	CTD-3025N20.2	66439243	rs62507575	8	66478721	T	C	0.523857	0.01437	0.00286	4.909983e-07	0.488653	0.051397	1.954535e-21	0.0294074	0.00661988	8.900976e-06	0.433905	20
ENSG00000272010	8	CTD-3025N20.3	66504085	rs73236948	8	66521411	G	T	0.38668	-0.01296	0.00291	8.589937e-06	-0.528874	0.0617137	1.036614e-17	0.0245049	0.00620091	7.755789e-05	0.525808	14
ENSG00000215302	15	CTD-3092A11.1	30762982	rs2046362	15	30936285	G	A	0.500994	-0.00692	0.00286	0.0154999	-0.726194	0.0984144	1.595537e-13	0.00952913	0.00414466	0.0214974	0.254544	7
ENSG00000270055	15	CTD-3092A11.2	30780166	rs16956707	15	31641633	A	G	0.0487078	-0.0333491	0.016048	0.0379997	-1.27271	0.203848	4.280559e-10	0.0262032	0.0132894	0.04864	0.433901	17
ENSG00000260176	16	CTD-3126B10.4	2694085	rs4238839	16	2706036	C	T	0.406561	0.00802	0.00301	0.00762992	-0.853257	0.0894007	1.371837e-21	-0.00939928	0.00366255	0.0102783	0.189812	7
ENSG00000261026	8	CTD-3247F14.2	22536526	rs4872006	8	22536502	C	T	0.61829	0.00685	0.00294	0.0198999	-0.356724	0.0628665	1.392491e-08	-0.0192025	0.00890939	0.0311375	0.115803	13
ENSG00000174080	11	CTSF	66330934	rs59829960	11	66338867	A	G	0.239563	0.01011	0.00331	0.00226001	0.383958	0.060786	2.674567e-10	0.026331	0.0095757	0.00596365	0.365278	5
ENSG00000112659	6	CUL9	43149913	rs9472022	6	43152573	G	A	0.122266	0.01433	0.00393	0.000271	-0.414583	0.0715165	6.750102e-09	-0.0345649	0.0111987	0.00202522	0.532456	5
ENSG00000095485	10	CWF19L1	101992055	rs12784396	10	102027407	T	C	0.427435	0.01326	0.00287	3.869991e-06	0.769102	0.0588473	4.921928e-39	0.0172409	0.00395793	1.324418e-05	0.13913	20
ENSG00000187553	10	CYP26C1	94821021	rs12256889	10	94827183	C	A	0.671968	0.00924	0.00314	0.00322998	0.589542	0.0783062	5.125695e-14	0.0156732	0.00571856	0.0061298	0.626815	15
ENSG00000100197	22	CYP2D6	42522501	rs2284087	22	42485671	C	T	0.537773	0.02053	0.00286	6.749941e-13	0.806876	0.0682248	2.840285e-32	0.0254438	0.00414635	8.438967e-10	0.101889	20
ENSG00000162365	1	CYP4A22	47603107	rs11582907	1	47565477	G	A	0.0735586	-0.0107508	0.00495659	0.0300899	-0.972341	0.156703	5.470485e-10	0.0110566	0.00540005	0.0406087	0.26631	12
ENSG00000223564	2	CYP4F32P	95425004	rs2001748	2	95423145	C	T	0.414513	0.0163665	0.00773685	0.0340001	0.494441	0.0893948	3.184461e-08	0.033101	0.0167531	0.0481755	0.0827313	5
ENSG00000120306	5	CYSTM1	139554227	rs7726349	5	139537771	T	C	0.22167	-0.02091	0.0035	2.320011e-09	-0.305847	0.0417864	2.492694e-13	0.0683675	0.0147718	3.687697e-06	0.744248	7
ENSG00000117593	1	DARS2	173793641	rs2144708	1	173780119	G	A	0.277336	0.0180583	0.00836257	0.0309999	-0.537919	0.0784741	7.144582e-12	-0.0335707	0.0162993	0.0394333	0.23214	12
ENSG00000123454	9	DBH	136501482	rs1611115	9	136500515	C	T	0.790258	-0.0196055	0.00935578	0.0359998	0.698201	0.074201	4.980723e-21	-0.02808	0.0137281	0.0408115	0.954801	8
ENSG00000146038	6	DCDC2	24171984	rs793843	6	24217216	G	A	0.667992	0.01054	0.00302	0.000487001	0.437196	0.0624203	2.486411e-12	0.0241082	0.00771772	0.00178567	0.382452	20
ENSG00000100523	14	DDHD1	53510686	rs67479680	14	53649881	G	A	0.154076	-0.02115	0.00404	1.630009e-07	-0.45712	0.071062	1.253652e-10	0.0462679	0.0113949	4.898499e-05	0.428724	15
ENSG00000099977	22	DDT	24313554	rs5751775	22	24266726	C	T	0.609344	-0.00798	0.0029	0.00581996	0.490188	0.0567777	5.95256e-18	-0.0162795	0.00620933	0.00874732	0.771947	19
ENSG00000013573	12	DDX11	31226779	rs10771800	12	31247986	T	G	0.430417	-0.00842865	0.00275806	0.002243	-1.19341	0.0646199	3.726754e-76	0.00706266	0.0023425	0.00256973	0.574971	20
ENSG00000125485	9	DDX31	135468384	rs306556	9	135502173	C	A	0.491054	-0.0211934	0.00758295	0.00519996	-0.525966	0.0685389	1.667383e-14	0.0402942	0.0153436	0.00863622	0.26569	16
ENSG00000198231	17	DDX42	61850963	rs7209758	17	61913621	T	C	0.269384	0.01296	0.00316	4.030046e-05	-0.53326	0.0624608	1.371413e-17	-0.0243033	0.00657409	0.000218304	0.458371	17
ENSG00000118197	1	DDX59	200593024	rs12061556	1	200650239	C	G	0.425447	0.0167816	0.00764828	0.0280001	-0.42069	0.055648	4.0357e-14	-0.0398907	0.0189306	0.0350997	0.495168	8
ENSG00000168350	14	DEGS2	100612756	rs4905934	14	100608652	G	A	0.659046	-0.0062008	0.00294995	0.0355902	0.374806	0.0602446	4.927192e-10	-0.016544	0.0083077	0.0464359	0.603415	12
ENSG00000198837	1	DENND4B	153901977	rs113191295	1	153912623	A	G	0.0636183	-0.0434966	0.0162327	0.00739997	0.409478	0.0616067	2.998495e-11	-0.106225	0.0427427	0.0129475	0.130996	3
ENSG00000187630	14	DHRS4L2	24439148	rs73600715	14	24420204	C	T	0.0984095	-0.00942	0.00468	0.0442996	-0.859169	0.0962311	4.330746e-19	0.0109641	0.00558384	0.0495835	0.0848929	20
ENSG00000134815	19	DHX34	47852538	rs2694542	19	47894509	C	T	0.356859	-0.0218234	0.00802795	0.00659994	0.425921	0.0520391	2.731249e-16	-0.0512381	0.0198609	0.00988431	0.583854	16
ENSG00000101191	20	DIDO1	61509090	rs1077416	20	61507951	T	C	0.22664	-0.00818	0.00328	0.0125	-0.297493	0.0535142	2.711116e-08	0.0274964	0.0120841	0.0228806	0.415965	7
ENSG00000117597	1	DIEXF	210001352	rs10127446	1	210006086	G	A	0.722664	-0.01248	0.0033	0.000157	0.383896	0.0612427	3.646861e-10	-0.0325088	0.0100393	0.00120311	0.37946	8
ENSG00000140323	15	DISP2	40650436	rs56221586	15	40650402	G	C	0.153082	-0.02118	0.00383	3.140003e-08	0.325726	0.0418676	7.257502e-15	-0.065024	0.0144261	6.563652e-06	0.932905	5
ENSG00000091140	7	DLD	107531415	rs4518	7	107560191	T	C	0.593439	-0.0202953	0.00768881	0.00830004	0.331608	0.0429119	1.095568e-14	-0.0612027	0.0245018	0.0124936	0.225261	20
ENSG00000151208	10	DLG5	79550549	rs10762765	10	79566407	C	T	0.338966	0.00636	0.003	0.0339	0.500751	0.061115	2.535485e-16	0.0127009	0.00618829	0.0401296	0.136238	10
ENSG00000250091	12	DNAH10OS	124410971	rs9863	12	124421453	C	T	0.368787	0.00988	0.00304	0.00115001	0.37026	0.0560738	4.026988e-11	0.026684	0.00915108	0.00354624	0.303832	10
ENSG00000105877	7	DNAH11	21582833	rs2285944	7	21582964	T	A	0.49006	0.01098	0.00286	0.000123999	-0.527407	0.0743852	1.33903e-12	-0.0208188	0.00616669	0.000735434	0.161714	20
ENSG00000120675	13	DNAJC15	43597339	rs17553284	13	43597706	T	C	0.252485	-0.00690611	0.0032576	0.0340299	-0.880642	0.0617619	3.959656e-46	0.00784213	0.00373978	0.0359981	0.30807	15
ENSG00000119661	14	DNAL1	74111578	rs2018718	14	74145940	T	G	0.243539	0.00928	0.00315	0.00322998	0.322239	0.0501513	1.315816e-10	0.0287985	0.0107539	0.00740716	0.636808	10
ENSG00000264070	17	DND1P1	43663237	rs62063271	17	44036047	A	G	0.239563	-0.02295	0.00343	2.250091e-11	1.20211	0.0988629	5.115394e-34	-0.0190914	0.00325678	4.571781e-09	0.124717	13
ENSG00000213221	9	DNLZ	139253932	rs75472867	9	139303352	C	G	0.0357853	-0.0623936	0.0223592	0.00530005	1.76327	0.223038	2.664343e-15	-0.0353852	0.0134473	0.00850345	0.522125	7
ENSG00000260992	13	DOCK9-AS2	99740073	rs2390187	13	99739129	T	C	0.271372	-0.00739	0.0032	0.0212002	-0.538243	0.06502	1.251453e-16	0.0137299	0.00617229	0.0261191	0.443679	20
ENSG00000157851	2	DPYSL5	27070615	rs7589183	2	27064336	T	C	0.399602	0.00772	0.0029	0.00769999	-0.327425	0.0395593	1.265089e-16	-0.0235779	0.00930383	0.0112699	0.0559319	20
ENSG00000069696	11	DRD4	637293	rs702965	11	611868	T	C	0.214712	-0.00846	0.00337	0.0121001	-0.454173	0.0677007	1.965783e-11	0.0186273	0.00792259	0.018715	0.349814	20
ENSG00000104823	19	ECH1	39306062	rs10411480	19	39324154	T	C	0.593439	0.00681	0.00289	0.0186999	0.266919	0.0431853	6.378455e-10	0.0255134	0.0115874	0.0276785	0.137804	8
ENSG00000088298	20	EDEM2	33703167	rs6087659	20	33606383	A	C	0.193837	0.0220615	0.00983264	0.025	-0.423517	0.068412	5.990411e-10	-0.0520912	0.0246944	0.0349075	0.404645	20
ENSG00000176927	17	EFCAB5	28256218	rs7212162	17	28321328	A	T	0.463221	-0.01102	0.00285	0.000110999	0.516288	0.0699632	1.589746e-13	-0.0213447	0.00623207	0.000614854	0.737628	20
ENSG00000146648	7	EGFR	55086714	rs77126132	7	54966738	A	G	0.120278	0.014	0.00489	0.00418996	-0.469397	0.064061	2.347612e-13	-0.0298255	0.0111846	0.00766097	0.55752	9
ENSG00000237977	22	EIF4HP2	31298206	rs5997842	22	31416033	C	T	0.72167	-0.01335	0.00318	2.739996e-05	0.710378	0.0940392	4.218881e-14	-0.0187928	0.00512133	0.000243006	0.801608	9
ENSG00000134014	8	ELP3	27947190	rs13250007	8	27995722	G	T	0.338966	0.006837	0.00296745	0.02121	0.45886	0.0423504	2.353693e-27	0.0149	0.0066116	0.0242208	0.146477	19
ENSG00000000419	20	ENSG00000000419	49563248	rs2426214	20	49573810	A	G	0.347913	-0.0067	0.00293	0.0222998	-0.0741559	0.00824705	2.432083e-19	0.0903502	0.040769	0.0266812	0.57858	20
ENSG00000000971	1	ENSG00000000971	196668821	rs203683	1	196678432	G	C	0.39662	0.00976	0.00288	0.000715006	-0.102882	0.00808786	4.543568e-37	-0.0948656	0.0289695	0.00105785	0.16638	20
ENSG00000001036	6	ENSG00000001036	143824720	rs4896659	6	143788753	C	T	0.238569	0.02274	0.00913203	0.0129999	-0.175958	0.00956877	1.615188e-75	-0.129235	0.0523725	0.0136017	0.132764	20
ENSG00000003137	2	ENSG00000003137	72365767	rs12466112	2	72438759	G	A	0.150099	0.00853866	0.00385841	0.02688	0.917831	0.0100948	0	0.00930308	0.00420508	0.0269429	0.0737735	20
ENSG00000004399	3	ENSG00000004399	129299839	rs9866653	3	129333391	A	G	0.223658	0.0198224	0.00916145	0.0299999	-0.135909	0.00961505	2.311287e-45	-0.145851	0.068194	0.0324548	0.211503	20
ENSG00000004534	3	ENSG00000004534	50057459	rs2245365	3	50097319	A	C	0.478131	0.0660406	0.0075827	3.100273e-18	0.754537	0.00740638	0	0.0875247	0.0100861	4.037626e-18	0.1475	20
ENSG00000005194	16	ENSG00000005194	57471760	rs223878	16	57471142	G	A	0.133201	0.00991	0.00432	0.0218998	-0.139807	0.0182344	1.757904e-14	-0.0708833	0.0322531	0.0279689	0.545144	20
ENSG00000005243	17	ENSG00000005243	46109462	rs17617053	17	46050669	C	T	0.0785288	0.0118821	0.0049862	0.0171601	0.365651	0.0135897	1.843501e-159	0.0324957	0.0136899	0.0176106	0.0670239	20
ENSG00000005249	7	ENSG00000005249	106743675	rs6466154	7	106655445	G	A	0.513917	-0.0071	0.00287	0.0132999	-0.10717	0.00792725	1.204812e-41	0.0662499	0.0272245	0.0149553	0.207654	20
ENSG00000005486	7	ENSG00000005486	75495082	rs59882870	7	75638421	A	G	0.171968	0.01056	0.00386	0.00627004	0.295034	0.0151592	2.288081e-84	0.0357925	0.0132119	0.00674624	0.568499	20
ENSG00000005513	16	ENSG00000005513	1034393	rs11863963	16	1030154	C	G	0.383698	-0.00845	0.00298	0.00464002	-0.135503	0.00821679	4.258441e-61	0.0623602	0.0223148	0.00519704	0.524498	20
ENSG00000005884	17	ENSG00000005884	48150588	rs59351594	17	48137665	A	G	0.0775348	-0.00920867	0.00423972	0.0298202	-0.158986	0.0127276	8.317639e-36	0.0579214	0.0270674	0.0323635	0.0571046	20
ENSG00000005955	17	ENSG00000005955	34923507	rs8070260	17	34866915	A	G	0.450298	-0.01721	0.00286	1.849993e-09	-0.607469	0.0107232	0	0.0283307	0.00473454	2.179657e-09	0.688693	20
ENSG00000006062	17	ENSG00000006062	43367451	rs4792847	17	43383484	A	G	0.475149	-0.0314768	0.00762857	3.699985e-05	-0.0708162	0.00796171	5.863005e-19	0.444486	0.11875	0.000181813	0.0810109	18
ENSG00000006459	7	ENSG00000006459	139830690	rs11769879	7	140005193	G	A	0.536779	0.00768495	0.00276935	0.00552599	0.151694	0.00990144	5.587187e-53	0.0506609	0.0185532	0.00632249	0.688541	20
ENSG00000006530	7	ENSG00000006530	141303016	rs3779086	7	141343087	T	C	0.457256	-0.00873	0.00288	0.00245002	0.138743	0.00801723	4.268007e-67	-0.0629221	0.0210738	0.00282845	0.270809	20
ENSG00000006607	2	ENSG00000006607	242364957	rs7578199	2	242192848	C	T	0.26839	-0.00695	0.00337	0.0389996	0.316309	0.00938042	2.934146e-249	-0.0219722	0.0106741	0.0395452	0.372978	20
ENSG00000006652	7	ENSG00000006652	112092047	rs6966318	7	112092857	T	C	0.253479	-0.0230528	0.00899347	0.01	-0.36237	0.0090186	0	0.0636167	0.0248689	0.0105251	0.356188	20
ENSG00000007129	19	ENSG00000007129	42074541	rs10421574	19	42059389	C	T	0.493042	0.00764	0.00289	0.00810998	-0.370159	0.00842812	0	-0.0206398	0.00782159	0.00831945	0.693966	9
ENSG00000007237	17	ENSG00000007237	9957897	rs11078832	17	10018742	A	G	0.299205	0.00681	0.00315	0.0307001	0.228215	0.00848181	1.848387e-159	0.0298403	0.0138473	0.031165	0.077267	20
ENSG00000007392	16	ENSG00000007392	259215	rs1984990	16	254550	A	G	0.462227	0.00911	0.00286	0.00147001	0.133181	0.00917729	1.017103e-47	0.0684033	0.0219858	0.00186298	0.350142	20
ENSG00000007402	3	ENSG00000007402	50470954	rs62260815	3	50474624	A	G	0.10835	-0.0121035	0.0043569	0.00546299	-0.142467	0.0128005	8.983706e-29	0.0849563	0.03152	0.00703219	0.0748729	20
ENSG00000007545	16	ENSG00000007545	1695117	rs9940288	16	1692902	A	G	0.0735586	0.01557	0.0055	0.00464997	0.406183	0.0156007	1.928246e-149	0.0383325	0.0136205	0.00488802	0.52921	20
ENSG00000008018	6	ENSG00000008018	170853317	rs4710839	6	170862051	C	G	0.432406	-0.00632	0.00288	0.0283002	0.334229	0.00803308	0	-0.0189092	0.00862882	0.028423	0.267694	20
ENSG00000008256	7	ENSG00000008256	6256841	rs6958932	7	6254944	G	A	0.0258449	-0.02946	0.00857	0.000587003	-0.365017	0.0229918	9.291817e-57	0.0807085	0.0240224	0.000780223	0.417221	20
ENSG00000008282	7	ENSG00000008282	105741985	rs176469	7	105720822	T	C	0.254473	0.0218425	0.00872824	0.012	0.100604	0.00923448	1.225707e-27	0.217113	0.0890178	0.0147284	0.588464	20
ENSG00000008438	19	ENSG00000008438	46524367	rs12980641	19	46528941	T	C	0.272366	-0.00645992	0.00302856	0.0329003	-0.41807	0.00818924	0	0.0154518	0.00725047	0.0330775	0.359659	20
ENSG00000008710	16	ENSG00000008710	2162305	rs13333747	16	2175373	C	T	0.182903	-0.00765	0.00373	0.0402004	-0.136142	0.0146201	1.254497e-20	0.0561912	0.0280544	0.0451844	0.482932	20
ENSG00000010165	1	ENSG00000010165	171766975	rs2232818	1	171755170	A	G	0.244533	-0.0278384	0.00852622	0.00109999	0.482777	0.00858931	0	-0.0576631	0.0176906	0.00111593	0.228206	20
ENSG00000010295	12	ENSG00000010295	6656390	rs6489722	12	6662333	G	A	0.285288	0.00836	0.00321	0.00914998	-0.319744	0.00890288	1.801183e-282	-0.0261459	0.0100656	0.0093894	0.109312	20
ENSG00000010626	12	ENSG00000010626	7003070	rs2269359	12	6993653	A	G	0.303181	-0.0182942	0.00844914	0.0299999	0.437347	0.0085192	0	-0.0418299	0.0193363	0.0305188	0.272795	5
ENSG00000011198	3	ENSG00000011198	43753734	rs55659203	3	43714796	G	A	0.0477137	-0.01622	0.00611	0.00799006	-0.370458	0.0177302	6.045995e-97	0.0437836	0.0166257	0.00845113	0.242384	20
ENSG00000011295	17	ENSG00000011295	15925511	rs3760298	17	15905190	A	G	0.470179	-0.00862	0.00285	0.00253998	-0.398418	0.00766019	0	0.0216356	0.00716538	0.00253225	0.336804	20
ENSG00000011405	11	ENSG00000011405	17164403	rs17560341	11	17107163	A	G	0.28827	0.00891	0.00307	0.00374999	-0.490315	0.00897048	0	-0.018172	0.0062701	0.00375314	0.272317	20
ENSG00000011478	19	ENSG00000011478	46201494	rs17850756	19	46206262	A	G	0.285288	0.00643715	0.0030264	0.0334103	-0.100765	0.00872002	6.916259e-31	-0.0638828	0.0305388	0.0364512	0.14291	20
ENSG00000011485	19	ENSG00000011485	46873244	rs12459222	19	46859301	C	G	0.302187	-0.00638	0.00309	0.0389996	-0.44637	0.008514	0	0.0142931	0.00692787	0.0391007	0.550718	20
ENSG00000011600	19	ENSG00000011600	36397257	rs4806227	19	36401012	A	G	0.0337972	-0.02064	0.00703	0.00334003	-0.393665	0.0211561	2.78828e-77	0.0524304	0.0180788	0.00373032	0.389077	17
ENSG00000012124	19	ENSG00000012124	35824211	rs12327820	19	35814384	C	A	0.132207	0.0242366	0.0111665	0.0299999	0.221104	0.0135495	7.326439e-60	0.109616	0.0509482	0.0314347	0.135942	20
ENSG00000013374	7	ENSG00000013374	151057160	rs405281	7	151062348	A	G	0.404573	0.0155133	0.00768091	0.0430002	-0.168236	0.00803996	3.170632e-97	-0.0922114	0.0458677	0.0443911	0.831265	20
ENSG00000013503	12	ENSG00000013503	106827706	rs17219334	12	106751563	T	C	0.0228628	0.0221	0.0097	0.0227002	0.673835	0.0241856	7.925634e-171	0.0327973	0.0144433	0.0231609	0.236028	20
ENSG00000013561	5	ENSG00000013561	141353874	rs403075	5	141374794	T	C	0.445328	0.00754	0.00289	0.00909997	0.464057	0.00778704	0	0.016248	0.00623365	0.00914729	0.719648	20
ENSG00000013573	12	ENSG00000013573	31242252	rs7309189	12	31240960	A	G	0.431412	-0.00841254	0.00274203	0.00215799	-0.891517	0.00680218	0	0.00943621	0.00307653	0.00216105	0.742428	20
ENSG00000013583	12	ENSG00000013583	13140502	rs3782567	12	13145613	C	T	0.493042	-0.0232002	0.00759149	0.00219999	-0.360035	0.00841283	0	0.0644388	0.0211391	0.00230127	0.388068	20
ENSG00000014138	11	ENSG00000014138	65051146	rs8638	11	65064918	G	C	0.139165	-0.008857	0.0037899	0.0194299	-0.414363	0.0119926	1.344014e-261	0.021375	0.00916722	0.0197179	0.372109	20
ENSG00000014914	1	ENSG00000014914	149904667	rs72692819	1	149903122	C	G	0.0894632	0.01117	0.00527	0.0340001	0.274494	0.0158948	7.996921e-67	0.040693	0.019343	0.0353995	0.130729	20
ENSG00000015133	14	ENSG00000015133	91810927	rs1285834	14	91873553	A	C	0.459245	0.00842	0.00291	0.00377998	-0.0968915	0.00881361	4.111407e-28	-0.0869013	0.0310565	0.00513927	0.63863	20
ENSG00000015676	7	ENSG00000015676	44476224	rs10233353	7	44408813	G	T	0.16501	0.01216	0.00363	0.000806009	0.417872	0.0105673	0	0.0290998	0.00871798	0.00084412	0.624126	20
ENSG00000016864	3	ENSG00000016864	52734276	rs6445535	3	52771468	C	T	0.430417	0.01657	0.00289	9.919962e-09	-0.118882	0.00873798	3.72953e-42	-0.139382	0.0263803	1.267026e-07	0.159126	20
ENSG00000018510	2	ENSG00000018510	178332968	rs59751564	2	178233842	T	C	0.200795	-0.0232457	0.00950984	0.015	0.294934	0.0101059	3.068339e-187	-0.0788165	0.0323568	0.0148566	0.245051	20
ENSG00000021300	11	ENSG00000021300	73365543	rs3741147	11	73366751	G	T	0.145129	0.0108237	0.00396618	0.006346	0.32474	0.0114495	5.836199e-177	0.0333304	0.0122698	0.00659855	0.189599	20
ENSG00000021355	6	ENSG00000021355	2837403	rs316342	6	2839789	T	C	0.279324	-0.00808	0.00317	0.0107999	0.341062	0.00865336	0	-0.0236907	0.00931391	0.0109722	0.175038	20
ENSG00000022840	12	ENSG00000022840	120993340	rs2673623	12	120906910	G	A	0.411531	-0.00893	0.00292	0.00222997	-0.280547	0.00797164	2.549906e-271	0.0318307	0.0104475	0.0023134	0.0651059	20
ENSG00000023318	9	ENSG00000023318	102801391	rs2795575	9	102741475	G	A	0.446322	0.00586337	0.00273734	0.0322003	-0.0803189	0.00794183	4.818259e-24	-0.0730011	0.0348369	0.0361256	0.0684065	20
ENSG00000023839	10	ENSG00000023839	101577219	rs2756109	10	101558746	G	T	0.429423	-0.00716	0.00288	0.0129999	0.144948	0.00799732	2.03821e-73	-0.049397	0.0200552	0.0137761	0.0588752	20
ENSG00000023892	6	ENSG00000023892	35277571	rs10807150	6	35272274	C	T	0.186879	-0.020269	0.00968963	0.0359998	-0.660831	0.00985682	0	0.030672	0.0146699	0.0365454	0.313282	20
ENSG00000023909	1	ENSG00000023909	94362863	rs72723192	1	94389345	T	C	0.164016	-0.01127	0.00381	0.00311	0.154856	0.0106974	1.718103e-47	-0.0727775	0.025112	0.00375407	0.165209	20
ENSG00000024862	6	ENSG00000024862	139104556	rs6915060	6	139100194	C	T	0.363817	-0.0178631	0.00823853	0.0299999	0.224418	0.00840994	7.047362e-157	-0.0795973	0.0368316	0.0306863	0.346784	20
ENSG00000025156	6	ENSG00000025156	122737477	rs6926219	6	122720806	G	A	0.441352	0.0172931	0.00760971	0.0230001	-0.385842	0.00773731	0	-0.0448192	0.0197428	0.0231986	0.0582309	20
ENSG00000025293	20	ENSG00000025293	34449099	rs56052651	20	34344084	T	C	0.101392	0.01752	0.00472	0.000207998	-0.107367	0.0127769	4.344702e-17	-0.163179	0.0480594	0.000685363	0.139315	20
ENSG00000025708	22	ENSG00000025708	50966333	rs140522	22	50971266	T	C	0.32008	-0.00634491	0.00288799	0.0279898	-0.641352	0.0102073	0	0.00989302	0.00450572	0.0281165	0.319871	20
ENSG00000025772	20	ENSG00000025772	43579949	rs2234197	20	43589041	A	G	0.213718	0.00986	0.00342	0.00389	-0.787382	0.0087382	0	-0.0125225	0.00434573	0.00395704	0.478525	20
ENSG00000025800	1	ENSG00000025800	32607904	rs41311197	1	32705509	C	T	0.05666	0.01768	0.00585	0.00250998	0.196993	0.0147472	1.063799e-40	0.0897492	0.030447	0.00320127	0.132213	20
ENSG00000026036	20	ENSG00000026036	62310345	rs6062496	20	62329099	G	A	0.400596	-0.00705	0.00289	0.0147999	-0.0609233	0.0082655	1.6961e-13	0.115719	0.0499672	0.0205635	0.246979	20
ENSG00000027847	5	ENSG00000027847	177032224	rs1872624	5	177029836	C	G	0.408549	-0.0158003	0.00766667	0.0389996	-0.330607	0.00782016	0	0.0477918	0.0232172	0.0395457	0.0845207	20
ENSG00000028203	12	ENSG00000028203	95654044	rs7309251	12	95687486	G	A	0.054672	0.01227	0.00621	0.0481005	0.366956	0.0190415	9.337614e-83	0.0334372	0.0170117	0.0493516	0.850383	20
ENSG00000029534	8	ENSG00000029534	41632509	rs4736819	8	41509915	C	T	0.462227	0.00550389	0.00274919	0.0452304	-0.168	0.00793397	1.630739e-99	-0.0327612	0.0164372	0.0462488	0.11256	20
ENSG00000029639	6	ENSG00000029639	155607135	rs9371371	6	155625104	A	G	0.426441	-0.0161194	0.00770355	0.0359998	0.218996	0.00799102	2.371434e-165	-0.0736058	0.035279	0.0369432	0.0743977	20
ENSG00000030582	17	ENSG00000030582	42426542	rs114641762	17	42417164	A	C	0.0954274	0.027259	0.0128885	0.0340001	0.340184	0.014468	3.017241e-122	0.0801302	0.0380398	0.0351625	0.07828	20
ENSG00000031823	19	ENSG00000031823	5947151	rs574567	19	5989357	T	C	0.303181	0.00759	0.00323	0.0188001	0.0852727	0.00888146	7.901893e-22	0.0890086	0.0389964	0.0224611	0.15086	20
ENSG00000032742	13	ENSG00000032742	21203044	rs7991142	13	21193961	C	T	0.469185	0.0263145	0.00758241	0.000519996	0.337987	0.00771714	0	0.0778566	0.0225044	0.000540934	0.28134	20
ENSG00000033122	1	ENSG00000033122	70325854	rs1749492	1	70089207	G	T	0.176938	0.0077	0.00379	0.0420998	0.583462	0.013039	0	0.0131971	0.0065024	0.0424001	0.0502745	20
ENSG00000033178	4	ENSG00000033178	68524188	rs28510080	4	68493603	C	T	0.422465	-0.0074	0.00292	0.0112	0.0895621	0.00828037	2.884906e-27	-0.0826242	0.033486	0.0136089	0.201354	20
ENSG00000033627	17	ENSG00000033627	40642745	rs3760387	17	40608536	T	G	0.0765408	-0.01434	0.00557	0.0099901	0.208998	0.0154584	1.191793e-41	-0.0686131	0.0271299	0.0114368	0.48399	20
ENSG00000033800	15	ENSG00000033800	68414806	rs62004785	15	68409265	T	G	0.4334	-0.0059	0.00287	0.0402004	-0.251744	0.00786816	1.267584e-224	0.0234365	0.011424	0.0402164	0.51559	20
ENSG00000034713	16	ENSG00000034713	75606014	rs4888448	16	75734418	G	A	0.0407555	0.0110673	0.00544381	0.0420804	-0.210836	0.0161895	9.054237e-39	-0.0524925	0.0261329	0.0445713	0.543802	20
ENSG00000035928	4	ENSG00000035928	39328535	rs6835111	4	39361069	G	A	0.435388	0.00898	0.00287	0.00175999	0.167538	0.00794975	1.360497e-98	0.0535999	0.0173182	0.00196817	0.30376	20
ENSG00000036054	3	ENSG00000036054	100011969	rs4928169	3	100034849	A	T	0.440358	0.00917	0.00289	0.00154	0.0966784	0.0121675	1.932497e-15	0.0948506	0.0321884	0.00321149	0.990041	20
ENSG00000036530	14	ENSG00000036530	100172139	rs35683282	14	100167890	T	A	0.374751	0.00613	0.00297	0.0391003	-0.11977	0.0123707	3.603206e-22	-0.0511812	0.0253546	0.0435274	0.600343	20
ENSG00000037280	5	ENSG00000037280	180052565	rs2387281	5	179988283	C	T	0.0934394	0.00891562	0.00439193	0.0423302	0.316978	0.0142657	2.220447e-109	0.0281269	0.0139133	0.0432196	0.618858	20
ENSG00000037474	5	ENSG00000037474	6616378	rs2303711	5	6602544	T	C	0.324056	0.0185806	0.00822156	0.0239999	0.689315	0.00745879	0	0.0269552	0.0119307	0.0238642	0.487572	20
ENSG00000037757	19	ENSG00000037757	13880221	rs62111893	19	13874258	T	G	0.414513	0.00944	0.00294	0.00131999	-0.313689	0.00793008	0	-0.0300935	0.00940318	0.00137257	0.369603	17
ENSG00000037897	12	ENSG00000037897	58164415	rs10877016	12	58167992	G	A	0.319085	-0.0255792	0.00807086	0.0015	0.117536	0.00975029	1.834207e-33	-0.217629	0.0710008	0.00217554	0.0814305	20
ENSG00000038210	4	ENSG00000038210	25221488	rs2302565	4	25146307	G	A	0.337972	-0.00893	0.00301	0.00301002	0.0974194	0.00846536	1.202308e-30	-0.0916655	0.0319076	0.00406792	0.26651	20
ENSG00000038532	16	ENSG00000038532	11157195	rs741177	16	11145648	T	C	0.135189	-0.0337161	0.0114629	0.00329997	0.183885	0.012829	1.349405e-46	-0.183354	0.0636362	0.00396057	0.0907171	20
ENSG00000039523	16	ENSG00000039523	67566506	rs111893345	16	67607848	T	C	0.0874751	-0.0378899	0.0137204	0.00580003	-0.339654	0.0140854	1.782544e-128	0.111554	0.0406592	0.0060762	0.0897271	20
ENSG00000039650	19	ENSG00000039650	50367813	rs2257103	19	50370066	T	C	0.406561	0.0162554	0.00776275	0.0359998	0.462933	0.00879044	0	0.0351139	0.0167819	0.0364052	0.279124	20
ENSG00000040275	5	ENSG00000040275	169021210	rs61392500	5	169007729	A	T	0.0477137	0.01657	0.00605	0.00615999	-0.641093	0.0179387	1.019915e-279	-0.0258465	0.00946468	0.0063174	0.829604	20
ENSG00000040933	2	ENSG00000040933	99134406	rs71429393	2	99082359	T	C	0.0198807	-0.02221	0.00879	0.0115001	-0.172979	0.0300373	8.471396e-09	0.128397	0.0554917	0.0206779	0.157615	4
ENSG00000041988	1	ENSG00000041988	6690286	rs3174820	1	6693097	G	A	0.332008	-0.00897	0.00299	0.00267997	-0.113372	0.015408	1.866902e-13	0.0791203	0.0284813	0.0054699	0.640023	20
ENSG00000042286	10	ENSG00000042286	71875334	rs6480442	10	71900246	T	C	0.406561	-0.00587983	0.00286541	0.0401301	-0.212478	0.00813937	3.199008e-150	0.0276726	0.0135273	0.0407866	0.403806	20
ENSG00000042317	14	ENSG00000042317	88893981	rs35823815	14	88827433	A	G	0.222664	-0.0235194	0.00926497	0.0109999	0.275182	0.0102105	5.582615e-160	-0.0854687	0.0338176	0.0114929	0.0996509	20
ENSG00000042445	2	ENSG00000042445	85575477	rs2366404	2	85551779	G	A	0.478131	-0.00855	0.00285	0.00269998	-0.60798	0.0107139	0	0.014063	0.0046942	0.00273711	0.715476	20
ENSG00000042753	19	ENSG00000042753	47347821	rs311379	19	47441846	G	C	0.431412	-0.00628	0.00291	0.0307001	-0.138621	0.0079953	2.438892e-67	0.0453034	0.0211545	0.0322298	0.066535	20
ENSG00000043514	1	ENSG00000043514	40327945	rs79540048	1	40313107	A	G	0.100398	-0.01018	0.00468	0.0294999	-0.592786	0.012592	0	0.0171731	0.00790335	0.0297882	0.245454	20
ENSG00000044090	6	ENSG00000044090	43013519	rs2273918	6	43013662	C	T	0.0586481	0.01395	0.00551	0.0113	-0.419556	0.0147846	3.789921e-177	-0.0332494	0.0131851	0.0116775	0.319956	20
ENSG00000044574	9	ENSG00000044574	128000370	rs2416962	9	128118864	G	A	0.0208748	0.02121	0.00963	0.0276001	0.456062	0.0287707	1.370483e-56	0.0465068	0.0213184	0.0291439	0.300082	18
ENSG00000047662	4	ENSG00000047662	17707032	rs11733436	4	17658118	A	G	0.362823	-0.00594	0.00292	0.0418996	0.191718	0.0103085	3.335205e-77	-0.030983	0.0153215	0.0431571	0.322935	20
ENSG00000047849	3	ENSG00000047849	48011475	rs6803741	3	48123540	C	T	0.315109	-0.00689115	0.00294494	0.0192801	-0.185536	0.00862436	1.176353e-102	0.0371419	0.0159662	0.0200038	0.248314	20
ENSG00000048471	16	ENSG00000048471	12369370	rs4781267	16	12669941	T	C	0.229622	0.00938	0.00343	0.00629999	0.654995	0.00971855	0	0.0143207	0.00524099	0.00628661	0.127376	20
ENSG00000048544	6	ENSG00000048544	42180071	rs55828715	6	42164560	G	C	0.362823	-0.00611	0.00295	0.0381997	-0.173399	0.0122227	1.109102e-45	0.0352367	0.0171932	0.0404172	0.977901	20
ENSG00000048649	11	ENSG00000048649	77451552	rs17135807	11	77395252	A	T	0.0984095	-0.0419124	0.0123921	0.000719996	-0.204521	0.0126915	2.008075e-58	0.204929	0.0619109	0.000932731	0.495803	20
ENSG00000048828	9	ENSG00000048828	96271285	rs564	9	96328303	C	T	0.366799	0.01806	0.003	1.750008e-09	-0.0892111	0.00850326	9.461591e-26	-0.202441	0.0387709	1.775046e-07	0.241069	20
ENSG00000049192	5	ENSG00000049192	64611155	rs171531	5	64788843	G	A	0.399602	-0.0191565	0.00791841	0.016	0.261609	0.00929018	1.823161e-174	-0.0732258	0.0303796	0.0159369	0.360725	20
ENSG00000049247	1	ENSG00000049247	7908357	rs161805	1	7975595	G	A	0.026839	-0.0843269	0.0278495	0.0025	1.34647	0.0263027	0	-0.0626283	0.0207196	0.00250558	0.274876	20
ENSG00000049249	1	ENSG00000049249	7990416	rs9657975	1	7996338	T	C	0.0238569	-0.0767372	0.0289406	0.008	-0.410609	0.026934	1.7773e-52	0.186886	0.0715402	0.00899293	0.426652	20
ENSG00000049759	18	ENSG00000049759	55890185	rs6566924	18	55704088	T	C	0.359841	0.00708	0.00297	0.0172001	0.155407	0.00824999	3.742516e-79	0.0455579	0.0192636	0.0180312	0.0551374	20
ENSG00000050130	14	ENSG00000050130	59961644	rs113062316	14	59971334	C	T	0.0586481	-0.0120152	0.00609288	0.0486396	0.671952	0.016354	0	-0.017881	0.00907787	0.0488683	0.0570081	20
ENSG00000050344	7	ENSG00000050344	26209302	rs916963	7	26146351	A	G	0.21173	0.0236836	0.00933653	0.0109999	-0.574902	0.0141579	0	-0.0411959	0.0162719	0.0113503	0.743575	20
ENSG00000050405	12	ENSG00000050405	50623450	rs6580741	12	50727706	C	G	0.338966	0.00773	0.00299	0.00968992	0.353166	0.00832951	0	0.0218877	0.00848199	0.00986597	0.10853	20
ENSG00000050426	12	ENSG00000050426	51447976	rs7972608	12	51442616	A	C	0.083499	0.0121	0.00548	0.0272001	-0.375162	0.0156653	9.555395e-127	-0.0322527	0.014669	0.027899	0.061436	20
ENSG00000050555	9	ENSG00000050555	133927164	rs10901333	9	133927878	G	A	0.497018	-0.00608	0.00288	0.0349004	0.350686	0.00929011	0	-0.0173375	0.00822531	0.0350468	0.964868	20
ENSG00000051382	3	ENSG00000051382	138463320	rs9809657	3	138605971	G	T	0.457256	-0.00747	0.00286	0.00886993	-0.0470811	0.0079572	3.282704e-09	0.158662	0.0664016	0.0168744	0.284111	20
ENSG00000051596	5	ENSG00000051596	175403279	rs7735794	5	175339984	A	G	0.251491	-0.01148	0.00349	0.00101	0.355716	0.0220727	1.982297e-58	-0.032273	0.0100135	0.00126879	0.112437	20
ENSG00000052126	12	ENSG00000052126	19405991	rs1514831	12	19303772	T	C	0.183897	0.00929162	0.00351157	0.00815004	-0.358621	0.010309	3.79823e-265	-0.0259093	0.00982015	0.00833031	0.541941	20
ENSG00000052795	4	ENSG00000052795	159759745	rs35747642	4	159805370	G	T	0.372763	-0.01032	0.00293	0.000435001	-0.241778	0.00816206	7.737484e-193	0.0426837	0.0122039	0.000469558	0.126243	20
ENSG00000053524	3	ENSG00000053524	183021198	rs4859188	3	183142544	C	T	0.434394	-0.00650616	0.00277804	0.0192	-0.112889	0.00875133	4.524361e-38	0.0576334	0.025011	0.0212043	0.495521	20
ENSG00000053900	4	ENSG00000053900	25399477	rs1533133	4	25384305	T	C	0.449304	-0.0196574	0.00761348	0.00980009	0.495164	0.0074607	0	-0.0396988	0.0153873	0.00988092	0.102811	20
ENSG00000054282	1	ENSG00000054282	243541357	rs7535162	1	243425689	G	T	0.346918	-0.0088	0.00306	0.00403999	0.547364	0.0115163	0	-0.0160771	0.00560065	0.00409736	0.602288	20
ENSG00000055130	7	ENSG00000055130	148446567	rs243495	7	148441400	T	G	0.413519	0.01059	0.00294	0.000309999	-0.0929812	0.00822057	1.160304e-29	-0.113894	0.0331839	0.000598703	0.688889	20
ENSG00000055483	17	ENSG00000055483	76810493	rs8072569	17	76787000	G	A	0.431412	0.00662	0.00289	0.0218998	-0.5972	0.00735037	0	-0.0110851	0.00484118	0.0220359	0.400369	20
ENSG00000056586	9	ENSG00000056586	125637198	rs3824535	9	125683856	G	T	0.136183	0.0237693	0.0114051	0.0369999	-0.17456	0.0120712	2.142913e-47	-0.136167	0.0660115	0.0391334	0.351013	20
ENSG00000057019	3	ENSG00000057019	98567659	rs13080057	3	98502553	A	G	0.0626243	0.0121032	0.00573068	0.0346497	0.559796	0.0168411	2.856809e-242	0.0216207	0.0102577	0.0350526	0.951888	20
ENSG00000057294	12	ENSG00000057294	32996726	rs7954545	12	33048743	T	C	0.337972	-0.00861	0.00308	0.00516999	0.185031	0.0084213	5.360236e-107	-0.0465327	0.01678	0.0055525	0.276414	20
ENSG00000057593	13	ENSG00000057593	113767550	rs561241	13	113760034	C	T	0.120278	0.01236	0.00446	0.00563002	-0.0936977	0.0143598	6.80021e-11	-0.131914	0.0517152	0.0107485	0.762235	13
ENSG00000057608	10	ENSG00000057608	5845640	rs3736461	10	5855403	C	G	0.183897	-0.00732	0.0035	0.0363999	-0.805033	0.0134878	0	0.0090928	0.00435032	0.0366047	0.145517	20
ENSG00000057663	6	ENSG00000057663	106703008	rs74525730	6	106715445	C	T	0.0854871	0.0115	0.00486	0.0178999	-0.0821054	0.0137927	2.6359e-09	-0.140064	0.0636972	0.0278849	0.12625	12
ENSG00000058056	3	ENSG00000058056	179438866	rs2276803	3	179371154	T	C	0.154076	0.0108	0.00404	0.00745006	-0.325402	0.0139851	9.395618e-120	-0.0331897	0.0124971	0.00791213	0.746181	19
ENSG00000058063	3	ENSG00000058063	182575355	rs12696497	3	182521127	C	T	0.229622	0.00766	0.00345	0.0265002	-0.240309	0.00946217	2.735708e-142	-0.0318757	0.0144113	0.0269768	0.0575868	20
ENSG00000058272	12	ENSG00000058272	80248291	rs1919585	12	80365623	A	G	0.136183	0.01073	0.00455	0.0184001	-0.100161	0.0124683	9.496326e-16	-0.107128	0.047344	0.0236507	0.384447	20
ENSG00000060491	20	ENSG00000060491	61440769	rs11696245	20	61428423	C	A	0.445328	-0.0162923	0.00763503	0.0329997	-0.149358	0.0091242	3.163181e-60	0.109082	0.0515516	0.0343461	0.646471	20
ENSG00000060642	1	ENSG00000060642	27119426	rs34889971	1	27188057	A	G	0.0715706	0.0370862	0.0139514	0.00790005	-0.523635	0.0146363	2.562466e-280	-0.0708246	0.0267168	0.00802693	0.141407	20
ENSG00000060971	3	ENSG00000060971	38171467	rs61095322	3	38168125	C	A	0.0506958	-0.0385663	0.018352	0.0359998	-0.45176	0.0271233	2.746494e-62	0.085369	0.0409454	0.0370741	0.501743	20
ENSG00000061337	8	ENSG00000061337	20132575	rs2735950	8	20109354	G	A	0.186879	-0.0197739	0.00996303	0.0470002	0.271005	0.0101867	6.11798e-156	-0.072965	0.0368654	0.0477904	0.424216	20
ENSG00000061936	12	ENSG00000061936	132239954	rs4964981	12	132171458	G	A	0.329026	0.00681747	0.00288631	0.0181501	0.0990003	0.00917332	3.747109e-27	0.0688631	0.0298446	0.0210333	0.287403	20
ENSG00000062725	17	ENSG00000062725	58562050	rs3760332	17	58508618	C	T	0.0765408	-0.01177	0.00492	0.0166001	-0.0890273	0.0141259	2.930694e-10	0.132207	0.0591113	0.0253144	0.0970359	20
ENSG00000063176	19	ENSG00000063176	49128261	rs10426317	19	49148781	C	T	0.265408	-0.00677	0.00337	0.0445995	0.171944	0.00870015	6.151801e-87	-0.0393732	0.0197003	0.0456513	0.17024	20
ENSG00000063854	16	ENSG00000063854	1861408	rs171162	16	1884501	T	A	0.143141	0.0123815	0.00386802	0.00137101	0.376414	0.0115192	3.303996e-234	0.0328933	0.0103252	0.00144383	0.947223	20
ENSG00000063978	4	ENSG00000063978	2545497	rs10004477	4	2477281	G	A	0.424453	0.01585	0.00291	4.970041e-08	-0.119805	0.00852192	6.841576e-45	-0.132299	0.0260489	3.796848e-07	0.259874	20
ENSG00000064199	11	ENSG00000064199	124555554	rs10893281	11	124534812	A	G	0.0198807	-0.02314	0.00932	0.0129999	-0.577599	0.0278203	9.590409e-96	0.0400624	0.0162507	0.0136911	0.050557	19
ENSG00000064201	11	ENSG00000064201	2331328	rs2651838	11	2319531	A	T	0.430417	-0.00883	0.00293	0.00261	-0.470057	0.00774491	0	0.0187849	0.00624096	0.00261296	0.818278	20
ENSG00000064651	5	ENSG00000064651	127472419	rs17764730	5	127357526	T	C	0.210736	-0.00656589	0.00322807	0.0419402	-0.18575	0.00943853	3.199967e-86	0.035348	0.0174711	0.0430503	0.649814	20
ENSG00000065361	12	ENSG00000065361	56485465	rs11171739	12	56470625	C	T	0.414513	0.01652	0.00288	1e-08	-0.167927	0.0081462	2.046786e-94	-0.0983758	0.0178018	3.273198e-08	0.222386	20
ENSG00000065413	2	ENSG00000065413	198003819	rs715185	2	197855152	T	C	0.194831	0.022193	0.0097444	0.0230001	0.170274	0.0101126	1.289404e-63	0.130337	0.0577489	0.0240105	0.407429	16
ENSG00000065427	16	ENSG00000065427	75672081	rs60415088	16	75685695	T	G	0.0606362	0.01876	0.00697	0.00711001	0.193467	0.0211911	6.875278e-20	0.0969676	0.0375599	0.00983211	0.95491	20
ENSG00000065559	17	ENSG00000065559	11985644	rs12451415	17	12006780	A	G	0.219682	0.0221726	0.00907069	0.015	0.151133	0.0143497	6.138288e-26	0.146709	0.061613	0.0172595	0.846653	20
ENSG00000065675	10	ENSG00000065675	6545684	rs2255088	10	6625378	C	T	0.307157	0.00628	0.00308	0.0415997	-0.158192	0.00876199	7.285052e-73	-0.0396985	0.0195937	0.0427564	0.663254	11
ENSG00000065833	6	ENSG00000065833	84030452	rs2022265	6	84293271	G	A	0.459245	0.0156623	0.00761133	0.04	-0.0842753	0.007952	3.044201e-26	-0.185847	0.0920018	0.0433797	0.141268	20
ENSG00000066056	1	ENSG00000066056	43777721	rs7520981	1	43760070	C	T	0.371769	0.01369	0.00294	3.239963e-06	0.0499438	0.00839082	2.645601e-09	0.274108	0.0747393	0.000244914	0.0787725	20
ENSG00000066468	10	ENSG00000066468	123297910	rs1896422	10	123210812	A	G	0.518887	-0.00787	0.00285	0.00581996	-0.405175	0.00761785	0	0.0194237	0.00704347	0.00582115	0.252758	20
ENSG00000066697	9	ENSG00000066697	103201474	rs73655536	9	103188826	A	G	0.166998	-0.00796	0.00367	0.0301002	-0.312874	0.0199858	3.080765e-55	0.0254416	0.011842	0.0316808	0.132754	20
ENSG00000066777	8	ENSG00000066777	68170829	rs12678025	8	68196817	G	A	0.303181	-0.00761	0.00315	0.0157	-0.0733368	0.00873015	4.449605e-17	0.103768	0.0446935	0.0202456	0.930427	20
ENSG00000066827	8	ENSG00000066827	135607661	rs894347	8	135613624	G	A	0.411531	0.0067	0.00292	0.0217	-0.125744	0.00807967	1.2987e-54	-0.0532829	0.0234728	0.0232087	0.112349	20
ENSG00000066923	7	ENSG00000066923	99797148	rs7786505	7	99817585	T	G	0.227634	-0.00847	0.00345	0.0142001	-0.488035	0.00932571	0	0.0173553	0.00707694	0.0141917	0.180853	20
ENSG00000067064	10	ENSG00000067064	1090479	rs4880757	10	1080790	C	G	0.333002	-0.00597	0.003	0.0467003	-0.13023	0.00832321	3.504534e-55	0.045842	0.0232217	0.0483706	0.165685	20
ENSG00000067167	8	ENSG00000067167	71503149	rs34270993	8	71645268	G	C	0.483101	0.01007	0.00285	0.000412003	-0.207239	0.00787434	1.184147e-152	-0.0485912	0.0138756	0.000461927	0.0568476	14
ENSG00000067334	1	ENSG00000067334	94339423	rs6675820	1	94344580	A	C	0.333996	-0.00787	0.00297	0.00809003	-0.0887211	0.00835226	2.344509e-26	0.088705	0.0345016	0.0101393	0.458583	20
ENSG00000067369	15	ENSG00000067369	43751166	rs690170	15	43810422	C	G	0.0785288	0.0156908	0.00482944	0.00115699	-0.0913448	0.0142806	1.5908e-10	-0.171776	0.0592999	0.00377079	0.068457	20
ENSG00000067533	1	ENSG00000067533	218484977	rs10863387	1	218471383	C	T	0.404573	0.0095	0.00291	0.00109999	0.266312	0.00790191	5.348837e-249	0.0356724	0.0109782	0.0011565	0.216979	20
ENSG00000067798	12	ENSG00000067798	78415737	rs770121	12	78427904	G	A	0.333002	-0.00648	0.00307	0.0345001	-0.155944	0.00943707	2.440468e-61	0.0415534	0.0198465	0.0362833	0.0598183	20
ENSG00000068615	2	ENSG00000068615	86503161	rs4832255	2	86449548	T	G	0.127237	0.0311985	0.0116962	0.00759994	0.799327	0.0114819	0	0.039031	0.0146433	0.00768856	0.504067	20
ENSG00000068650	13	ENSG00000068650	113443062	rs7998551	13	113540649	T	G	0.214712	-0.0246318	0.0093099	0.00819993	-0.0931302	0.0116186	1.095995e-15	0.264488	0.105271	0.0119901	0.11529	20
ENSG00000068784	2	ENSG00000068784	45727561	rs3770295	2	45784573	A	C	0.489066	0.0166412	0.00759953	0.0290001	-0.375254	0.00766621	0	-0.0443465	0.0202719	0.0287003	0.520856	20
ENSG00000068796	5	ENSG00000068796	61717532	rs247264	5	61694379	C	T	0.477137	0.00629	0.00286	0.0277	-0.12697	0.00792747	9.817153e-58	-0.0495394	0.0227365	0.0293424	0.865429	20
ENSG00000068903	19	ENSG00000068903	39379849	rs2015	19	39369369	G	T	0.389662	-0.00616	0.00294	0.0361002	0.0760785	0.00816031	1.131001e-20	-0.080969	0.0396082	0.0409289	0.148496	20
ENSG00000069020	5	ENSG00000069020	66178799	rs10471698	5	66500000	G	A	0.271372	-0.01532	0.00315	1.170011e-06	-0.377599	0.0128962	1.869888e-188	0.0405722	0.00845649	1.604527e-06	0.153659	20
ENSG00000069702	1	ENSG00000069702	92258897	rs36048657	1	92022364	T	C	0.242545	0.00651	0.00327	0.0464997	0.107492	0.0090219	9.934301e-33	0.0605625	0.0308425	0.0495761	0.883173	20
ENSG00000070047	11	ENSG00000070047	594354	rs4963140	11	588654	C	T	0.389662	-0.00738	0.00291	0.0112	0.105502	0.011538	6.029589e-20	-0.0699515	0.0286238	0.0145324	0.382757	20
ENSG00000070061	9	ENSG00000070061	111663096	rs838825	9	111670423	C	A	0.194831	-0.0108279	0.00359135	0.00257199	-0.196704	0.0108197	7.40642e-74	0.0550468	0.018507	0.00293591	0.0570142	20
ENSG00000070214	9	ENSG00000070214	108104177	rs72736926	9	107758309	G	A	0.107356	-0.0259558	0.0121075	0.032	0.122092	0.0126437	4.61808e-22	-0.212591	0.101581	0.0363648	0.0919384	20
ENSG00000070423	19	ENSG00000070423	655367	rs118044006	19	670517	A	G	0.0328032	-0.0346566	0.0174792	0.0470002	-0.447101	0.0273811	6.158429e-60	0.0775141	0.0393817	0.0490362	0.793215	10
ENSG00000070540	17	ENSG00000070540	66435371	rs28449485	17	66449844	G	T	0.10835	-0.0113	0.0043	0.00858994	-0.772764	0.0127677	0	0.0146228	0.00556968	0.00865387	0.862887	20
ENSG00000070756	8	ENSG00000070756	101716540	rs2173214	8	101821313	C	T	0.146123	0.021608	0.010416	0.0379997	0.285012	0.0251911	1.118704e-29	0.0758143	0.0371551	0.0413021	0.440125	13
ENSG00000070759	1	ENSG00000070759	45883213	rs10789465	1	45971759	C	T	0.477137	-0.0153461	0.00764054	0.0449997	-0.300833	0.00780182	0	0.0510119	0.0254323	0.0448786	0.308193	20
ENSG00000070882	7	ENSG00000070882	24928705	rs34105255	7	25070716	T	C	0.375746	-0.00659	0.00298	0.0268999	-0.285135	0.00824118	2.633333e-262	0.0231119	0.0104725	0.0273206	0.160988	20
ENSG00000071564	19	ENSG00000071564	1630947	rs2302419	19	1646221	T	C	0.17495	-0.00842938	0.0037183	0.0234099	-0.124259	0.0126156	6.881688e-23	0.0678371	0.0307061	0.0271582	0.68368	18
ENSG00000071994	6	ENSG00000071994	170889081	rs4710734	6	170906415	C	G	0.50994	-0.00759	0.00285	0.00767008	-0.370898	0.00901911	0	0.0204638	0.00770015	0.00787014	0.137953	20
ENSG00000072042	14	ENSG00000072042	68153024	rs11158688	14	68205235	G	A	0.436382	-0.01074	0.00291	0.000218002	-0.0779462	0.00802427	2.633305e-22	0.137787	0.0399373	0.000560405	0.843129	20
ENSG00000072121	14	ENSG00000072121	68238699	rs12879105	14	68214788	C	T	0.409543	-0.0215022	0.00782632	0.00599998	-0.104396	0.0080641	2.481615e-38	0.205967	0.0766371	0.00719751	0.233208	20
ENSG00000072195	2	ENSG00000072195	220331288	rs748515	2	220311039	A	C	0.413519	-0.01405	0.00296	2.010018e-06	-0.125998	0.00809454	1.243091e-54	0.11151	0.0245604	5.619545e-06	0.544805	11
ENSG00000072310	17	ENSG00000072310	17727019	rs9891957	17	17744439	G	A	0.415507	-0.01342	0.00299	7.020047e-06	-0.34167	0.00789454	0	0.0392776	0.00879806	8.031147e-06	0.0932715	20
ENSG00000072609	12	ENSG00000072609	133451354	rs10870544	12	133491098	C	T	0.497018	0.00563475	0.00273001	0.0389996	0.140165	0.00791215	3.200935e-70	0.0402008	0.0196088	0.0403512	0.326147	20
ENSG00000072736	16	ENSG00000072736	68190908	rs7204192	16	68039309	G	A	0.150099	-0.0398837	0.0112679	4e-04	0.256816	0.010999	1.410798e-120	-0.155301	0.0443767	0.000465953	0.103203	20
ENSG00000073008	19	ENSG00000073008	45158263	rs79572806	19	45122146	T	C	0.0884692	-0.0106747	0.0049443	0.0308099	-0.225392	0.0151128	2.672495e-50	0.0473607	0.0221651	0.0326209	0.334061	20
ENSG00000073050	19	ENSG00000073050	44065908	rs3213334	19	44062519	A	G	0.235586	-0.0213669	0.00881101	0.015	-0.252369	0.0136821	5.698867e-76	0.0846655	0.0352137	0.016202	0.210753	20
ENSG00000073146	22	ENSG00000073146	50564213	rs11101951	22	50607411	A	G	0.138171	0.00966	0.00412	0.0192	0.118699	0.0126745	7.590637e-21	0.0813824	0.0357809	0.0229382	0.455485	20
ENSG00000073150	22	ENSG00000073150	50613941	rs6010198	22	50610628	G	A	0.256461	0.0103	0.0032	0.00128	-0.277521	0.00920525	1.135913e-199	-0.0371143	0.0115962	0.0013716	0.485108	20
ENSG00000073169	22	ENSG00000073169	50647726	rs2272848	22	50646318	G	A	0.377734	0.00909	0.00291	0.00175999	-0.218876	0.010717	1.04021e-92	-0.0415304	0.0134498	0.00201642	0.226641	20
ENSG00000073614	12	ENSG00000073614	443957	rs579526	12	373120	C	T	0.198807	0.00677	0.00338	0.0454004	-0.399384	0.00942717	0	-0.0169511	0.00847249	0.0454222	0.0778091	20
ENSG00000073670	17	ENSG00000073670	42847806	rs16970944	17	42799765	T	C	0.146123	-0.0226555	0.0106489	0.0329997	-0.0874837	0.0108835	9.116823e-16	0.258968	0.125916	0.0397171	0.0618294	20
ENSG00000073711	3	ENSG00000073711	135775624	rs12695644	3	135844938	T	C	0.222664	-0.01689	0.0032	1.29999e-07	0.122249	0.00914342	9.02988e-41	-0.13816	0.0281419	9.134452e-07	0.158721	20
ENSG00000073921	11	ENSG00000073921	85724825	rs7131120	11	85690012	G	C	0.2167	0.01087	0.00352	0.00203002	0.185218	0.00972579	7.368125e-81	0.0586876	0.0192529	0.00230176	0.147319	20
ENSG00000074054	2	ENSG00000074054	122251257	rs114514102	2	122141771	C	T	0.0318091	0.02169	0.00685	0.00154	0.387939	0.0214998	8.826159e-73	0.0559109	0.0179272	0.0018161	0.661145	19
ENSG00000074201	11	ENSG00000074201	77287415	rs3781616	11	77333325	C	A	0.0964215	-0.0413416	0.0124765	0.000920005	0.504813	0.0125358	0	-0.0818949	0.0247986	0.000958624	0.610736	20
ENSG00000074416	3	ENSG00000074416	127474980	rs664910	3	127474030	G	A	0.279324	-0.0061686	0.00301201	0.0405303	-0.145648	0.00869706	5.975435e-63	0.0423528	0.0208342	0.042067	0.575945	16
ENSG00000074582	2	ENSG00000074582	219525826	rs2303563	2	219529838	G	A	0.027833	-0.02116	0.00768	0.00589006	0.384818	0.0232316	1.26031e-61	-0.0549871	0.0202317	0.00657041	0.38612	9
ENSG00000074603	15	ENSG00000074603	65772421	rs12594547	15	65784751	A	G	0.17992	0.0286338	0.00972748	0.0032	-0.173696	0.00973655	3.481802e-71	-0.16485	0.0567601	0.00368043	0.285041	20
ENSG00000074706	6	ENSG00000074706	154576778	rs7759388	6	154567676	A	G	0.166004	0.0079	0.00379	0.0370997	-0.167356	0.0105869	2.748988e-56	-0.0472049	0.0228424	0.0387771	0.677462	20
ENSG00000074755	17	ENSG00000074755	3977026	rs8066446	17	4101198	A	G	0.307157	0.01124	0.00308	0.000261999	0.127575	0.00876913	5.995864e-48	0.0881049	0.0248906	0.000400605	0.707708	20
ENSG00000075089	12	ENSG00000075089	100614271	rs11829936	12	100617373	T	C	0.0178926	-0.0228969	0.00924755	0.0132801	-0.194103	0.0308816	3.2701e-10	0.117963	0.0512058	0.0212397	0.154488	20
ENSG00000075131	15	ENSG00000075131	66653814	rs79509081	15	66675871	A	G	0.084493	-0.0277805	0.0135181	0.04	-0.359727	0.0141389	8.567961e-143	0.0772265	0.0377011	0.040522	0.143263	20
ENSG00000075223	7	ENSG00000075223	80461764	rs3817557	7	80377941	T	C	0.111332	-0.0306041	0.0116956	0.0089	-0.282137	0.0121702	6.821834e-119	0.108473	0.0417169	0.00931674	0.7226	20
ENSG00000075303	7	ENSG00000075303	87484277	rs7796247	7	87324386	A	G	0.0208748	-0.01948	0.00923	0.0348001	-0.264467	0.0349279	3.680905e-14	0.0736576	0.0362308	0.0420513	0.647507	9
ENSG00000075399	16	ENSG00000075399	89780468	rs11649155	16	89801892	C	G	0.286282	0.00769	0.00313	0.0138	0.421139	0.00934975	0	0.01826	0.00744328	0.0141583	0.145517	20
ENSG00000075413	14	ENSG00000075413	103910948	rs8006994	14	103841296	C	T	0.282306	-0.0296314	0.00860852	0.000580003	0.397333	0.00881065	0	-0.0745758	0.0217288	0.000598885	0.0639618	20
ENSG00000075624	7	ENSG00000075624	5585098	rs4296949	7	5508644	C	T	0.310139	-0.00895	0.00303	0.00315	-0.104922	0.0186315	1.787499e-08	0.0853018	0.0326102	0.00890191	0.489694	20
ENSG00000075826	10	ENSG00000075826	102268013	rs3763695	10	102269206	G	A	0.190855	-0.00831	0.00344	0.0155998	-0.624953	0.00900052	0	0.013297	0.00550774	0.0157682	0.231592	20
ENSG00000076053	11	ENSG00000076053	114277838	rs616930	11	114282267	T	C	0.517893	0.00703	0.00286	0.0142001	0.0761013	0.0118457	1.323901e-10	0.0923769	0.0402384	0.0216907	0.39517	17
ENSG00000076321	1	ENSG00000076321	173719960	rs9425411	1	173471890	A	G	0.33499	0.00745	0.00309	0.0158001	-0.155497	0.0086065	5.756303e-73	-0.0479109	0.0200479	0.0168567	0.0562938	20
ENSG00000076685	10	ENSG00000076685	104899498	rs1060240	10	104883337	G	A	0.0874751	0.0307334	0.0141031	0.0290001	0.560675	0.0131646	0	0.054815	0.0251867	0.0295293	0.0774106	20
ENSG00000076924	19	ENSG00000076924	7689431	rs4134815	19	7693814	A	G	0.164016	-0.01202	0.0041	0.00339	-0.336794	0.0119093	6.089571e-176	0.0356895	0.0122389	0.0035446	0.828111	20
ENSG00000076944	19	ENSG00000076944	7707263	rs710951	19	7710269	A	G	0.336978	0.0178651	0.00782564	0.0219999	-0.236025	0.00957062	2.777104e-134	-0.0756916	0.0332978	0.0230157	0.0943336	20
ENSG00000077092	3	ENSG00000077092	25427623	rs4256092	3	25649565	A	T	0.306163	0.00874	0.0031	0.00484998	0.0649167	0.00885485	2.280998e-13	0.134634	0.051163	0.00850156	0.0870797	19
ENSG00000077097	3	ENSG00000077097	25672936	rs12631825	3	25652111	G	A	0.305169	0.0086	0.0031	0.00560996	-0.130127	0.00865829	4.726886e-51	-0.0660892	0.0242253	0.00636991	0.206178	20
ENSG00000077458	11	ENSG00000077458	95512839	rs3748256	11	95521953	G	A	0.374751	0.01929	0.00293	4.549881e-11	-0.510015	0.00781538	0	-0.0378224	0.00577409	5.739575e-11	0.589891	20
ENSG00000077463	19	ENSG00000077463	4178353	rs107251	19	4176085	T	C	0.129225	-0.00843692	0.00412563	0.0408404	0.16852	0.0134974	8.969091e-36	-0.0500647	0.0248077	0.0435798	0.084023	13
ENSG00000077585	1	ENSG00000077585	236345498	rs7543562	1	236306825	A	G	0.375746	0.0056024	0.00282237	0.0471097	0.415312	0.00807826	0	0.0134896	0.00680085	0.0473093	0.0894932	20
ENSG00000077809	7	ENSG00000077809	74123510	rs17207196	7	75101065	T	C	0.444334	0.0187398	0.00767082	0.015	-0.37751	0.012827	2.210622e-190	-0.0496405	0.0203894	0.0149072	0.108326	17
ENSG00000078018	2	ENSG00000078018	210443812	rs9288409	2	210376206	G	A	0.38668	0.0194556	0.00775287	0.012	-0.0518967	0.00815627	1.981097e-10	-0.374891	0.16059	0.0195712	0.141386	20
ENSG00000078043	18	ENSG00000078043	44444238	rs72907142	18	44409581	A	C	0.083499	-0.0144234	0.00512741	0.00490196	-0.587593	0.0159574	8.059512e-297	0.0245466	0.00875155	0.00503436	0.518379	20
ENSG00000078124	11	ENSG00000078124	76654876	rs7110532	11	76658241	C	A	0.259443	-0.0344618	0.00892313	0.000109999	0.610189	0.00917855	0	-0.0564773	0.0146482	0.000115458	0.42226	20
ENSG00000078140	4	ENSG00000078140	39742038	rs11723405	4	39690216	G	A	0.496024	-0.0152773	0.00757529	0.0439997	0.181261	0.00790008	1.683706e-116	-0.0842834	0.0419533	0.044539	0.0728979	20
ENSG00000078237	12	ENSG00000078237	4446354	rs3217860	12	4399050	G	A	0.262425	-0.00992	0.00332	0.00283002	-0.207217	0.00975807	4.498476e-100	0.0478726	0.0161797	0.00308834	0.440692	20
ENSG00000078246	12	ENSG00000078246	3018347	rs76487928	12	3053171	G	C	0.205765	0.0276852	0.00938258	0.0032	-0.0844674	0.00978765	6.135205e-18	-0.327762	0.117393	0.00523812	0.763216	16
ENSG00000078269	6	ENSG00000078269	158461548	rs2758274	6	158504089	T	C	0.101392	-0.00959	0.00453	0.0345001	0.871956	0.0131217	0	-0.0109983	0.00519785	0.0343512	0.179125	20
ENSG00000078319	7	ENSG00000078319	99929073	rs6979910	7	99940630	C	A	0.177932	-0.01067	0.00364	0.00337	-0.143261	0.0118696	1.528791e-33	0.0744793	0.0261467	0.00439241	0.724445	20
ENSG00000078487	7	ENSG00000078487	100012532	rs35111986	7	100000274	A	C	0.192843	-0.00982	0.0036	0.00645	-0.264006	0.0100468	3.449447e-152	0.0371961	0.0137093	0.00666371	0.542535	20
ENSG00000078618	1	ENSG00000078618	52299670	rs2747525	1	52284018	A	C	0.363817	-0.00699	0.00292	0.0167001	-0.397737	0.0116484	1.581049e-255	0.0175744	0.00735955	0.0169415	0.315597	20
ENSG00000078814	20	ENSG00000078814	33576723	rs6120825	20	33671141	C	A	0.197813	0.0219119	0.00978741	0.025	0.131464	0.00986154	1.528397e-40	0.166676	0.0754918	0.0272536	0.605688	20
ENSG00000078902	11	ENSG00000078902	1313242	rs11022612	11	1351607	A	G	0.484095	0.017905	0.00757707	0.0179999	-0.096237	0.00799191	2.142296e-33	-0.186051	0.0802351	0.0204046	0.176336	20
ENSG00000079134	18	ENSG00000079134	241285	rs566748	18	199557	A	T	0.21173	0.01087	0.00338	0.00131	0.0835969	0.010548	2.274091e-15	0.130029	0.0436341	0.00288266	0.983983	19
ENSG00000079332	10	ENSG00000079332	71920119	rs9971029	10	71916461	A	G	0.441352	-0.00603499	0.00278624	0.0303298	0.25684	0.00796614	4.643504e-228	-0.0234971	0.0108726	0.0306856	0.14572	20
ENSG00000079393	10	ENSG00000079393	76861583	rs2657291	10	76926703	C	T	0.44831	0.00881	0.0029	0.00234002	0.0470172	0.00806139	5.463598e-09	0.187378	0.0695451	0.00705278	0.473784	20
ENSG00000079459	8	ENSG00000079459	11674950	rs1293299	8	11677905	C	A	0.240557	0.01145	0.00341	0.000797995	-0.848823	0.00949746	0	-0.0134893	0.00402016	0.000792492	0.532757	20
ENSG00000079691	6	ENSG00000079691	25450032	rs35685833	6	24971075	C	G	0.365805	0.00638	0.00299	0.0327002	0.0706702	0.00912603	9.648876e-15	0.0902786	0.043886	0.0396753	0.709269	12
ENSG00000079819	6	ENSG00000079819	131272474	rs9483210	6	131388024	T	C	0.218688	0.0107082	0.00320604	0.000837105	0.238506	0.00924372	8.420329e-147	0.0448969	0.0135543	0.000925087	0.0811709	20
ENSG00000080345	2	ENSG00000080345	152315462	rs11679466	2	152142088	T	C	0.422465	0.00863	0.00292	0.00307001	-0.145701	0.00806375	5.632531e-73	-0.059231	0.0203074	0.00353735	0.286775	20
ENSG00000080503	9	ENSG00000080503	2104483	rs7852483	9	2035128	G	A	0.196819	-0.00931912	0.00345665	0.00701294	-0.132425	0.0108684	3.764126e-34	0.0703726	0.0267339	0.00848015	0.575283	20
ENSG00000080819	3	ENSG00000080819	98276271	rs10222524	3	98304896	A	T	0.295229	-0.00655266	0.00299893	0.0288902	-0.172601	0.00932334	1.628095e-76	0.0379642	0.0174955	0.0300116	0.357276	20
ENSG00000080839	20	ENSG00000080839	35674575	rs1780706	20	35739138	C	T	0.161034	0.00877	0.00394	0.0261	0.16611	0.0109688	8.326057e-52	0.0527964	0.0239741	0.0276493	0.20355	20
ENSG00000081014	15	ENSG00000081014	51249483	rs6493470	15	51284680	A	G	0.239563	-0.01264	0.0035	0.000305999	0.428881	0.00942247	0	-0.0294721	0.00818643	0.000318077	0.226761	20
ENSG00000081026	1	ENSG00000081026	114080958	rs1230642	1	114265491	G	A	0.237575	-0.00788	0.00345	0.0224001	-0.0580098	0.0095039	1.035799e-09	0.135839	0.0635002	0.0324203	0.857374	20
ENSG00000081148	3	ENSG00000081148	100992487	rs16843927	3	101231368	T	G	0.383698	0.00596	0.00295	0.0429003	0.160898	0.0124706	4.374324e-38	0.0370422	0.0185581	0.0459322	0.0911898	20
ENSG00000081377	9	ENSG00000081377	99317317	rs7856709	9	99274238	G	A	0.164016	0.02224	0.00365	1.069991e-09	-0.0779246	0.0105899	1.861306e-13	-0.285404	0.0608142	2.691614e-06	0.152175	20
ENSG00000081692	1	ENSG00000081692	227920619	rs3088389	1	227919190	A	G	0.247515	-0.00646536	0.00318805	0.0425099	0.299854	0.00926088	5.492671e-230	-0.0215617	0.0106528	0.0429669	0.457373	20
ENSG00000081721	1	ENSG00000081721	161723288	rs17415408	1	161722805	G	T	0.0497018	-0.01831	0.00589	0.00188001	-0.271587	0.0189937	2.226207e-46	0.0674185	0.0221939	0.00238393	0.198575	20
ENSG00000081870	1	ENSG00000081870	54399604	rs10888825	1	54390184	T	C	0.127237	-0.00996	0.00431	0.0207998	-0.153321	0.0121788	2.421086e-36	0.0649617	0.0285806	0.0230305	0.70004	20
ENSG00000082269	6	ENSG00000082269	71196760	rs9455100	6	71137200	G	A	0.17495	0.00969	0.00375	0.00985008	-0.231133	0.0102878	8.76863e-112	-0.0419239	0.0163314	0.010256	0.404905	20
ENSG00000082781	3	ENSG00000082781	124543734	rs6768588	3	124487335	G	A	0.185885	0.00784	0.00355	0.0269998	0.168488	0.00977625	1.465732e-66	0.0465316	0.0212421	0.0284852	0.832622	20
ENSG00000082805	12	ENSG00000082805	1352382	rs7974686	12	1125475	G	A	0.435388	-0.00701	0.00294	0.017	-0.112758	0.0080871	3.470433e-44	0.0621683	0.0264519	0.0187615	0.572216	20
ENSG00000083312	5	ENSG00000083312	72162349	rs1364076	5	72124610	A	G	0.292247	-0.00803	0.00316	0.0109999	-0.111622	0.00881425	9.384457e-37	0.0719393	0.0288742	0.0127214	0.183141	20
ENSG00000083635	13	ENSG00000083635	45538501	rs150869224	13	45613758	T	C	0.0308151	-0.0465679	0.0219553	0.0340001	-0.502041	0.0481094	1.708895e-25	0.0927572	0.0446263	0.0376603	0.31548	7
ENSG00000084073	1	ENSG00000084073	40741817	rs6600323	1	40743727	A	G	0.371769	-0.0167446	0.00764674	0.0290001	-0.127856	0.00797824	8.467096e-58	0.130964	0.0603632	0.0300365	0.228715	20
ENSG00000084093	4	ENSG00000084093	57788042	rs13353552	4	57764324	A	G	0.33002	-0.01283	0.00307	2.940018e-05	0.060457	0.00873933	4.587095e-12	-0.212217	0.0593269	0.000347451	0.204746	20
ENSG00000084444	12	ENSG00000084444	13246336	rs11615370	12	13169435	A	G	0.45825	-0.0216018	0.00764309	0.00470002	0.16219	0.00872043	3.285758e-77	-0.133189	0.0476654	0.00520221	0.658074	20
ENSG00000084623	1	ENSG00000084623	32692367	rs1137921	1	32697063	C	T	0.05666	0.0435517	0.0154154	0.00470002	-0.191968	0.0240561	1.463306e-15	-0.226869	0.0851859	0.00773952	0.567755	20
ENSG00000084652	1	ENSG00000084652	32654586	rs1137947	1	32697071	A	C	0.05666	0.0183	0.00584	0.00173002	-0.151989	0.0150788	6.800155e-24	-0.120404	0.0402379	0.00276886	0.399639	20
ENSG00000084693	2	ENSG00000084693	27279361	rs2082612	2	27037106	T	C	0.428429	0.00843	0.00288	0.00340997	0.0483042	0.00881174	4.210197e-08	0.174519	0.0675895	0.0098217	0.14482	20
ENSG00000084731	2	ENSG00000084731	26177544	rs10201610	2	26149231	G	T	0.281312	0.0071	0.00328	0.0302998	0.109898	0.00924805	1.44369e-32	0.0646052	0.0303369	0.0332053	0.0552637	20
ENSG00000084764	2	ENSG00000084764	27221772	rs6745807	2	27185317	A	C	0.359841	0.01004	0.00296	0.000702005	0.155559	0.0081825	1.377602e-80	0.0645414	0.0193286	0.000840315	0.126985	20
ENSG00000085511	6	ENSG00000085511	161475588	rs1488	6	161538250	G	A	0.345924	-0.00708903	0.00288524	0.0140301	-0.0623627	0.00828586	5.215815e-14	0.113674	0.0486683	0.0195073	0.673271	20
ENSG00000085514	7	ENSG00000085514	99981436	rs1859788	7	99971834	A	G	0.321074	0.0164381	0.00811791	0.0430002	-0.0837159	0.00875488	1.152803e-21	-0.196356	0.0991201	0.0475927	0.657604	20
ENSG00000085563	7	ENSG00000085563	87237893	rs79726764	7	87452371	T	A	0.0616302	-0.0417807	0.0154046	0.00669993	0.193285	0.0159684	1.003403e-33	-0.216161	0.081675	0.00813067	0.0990785	18
ENSG00000085733	11	ENSG00000085733	70263600	rs4570606	11	70263716	C	T	0.257455	-0.0238403	0.00881344	0.00680002	0.0996412	0.00948206	7.902324e-26	-0.239261	0.0913352	0.00880338	0.60837	20
ENSG00000085741	11	ENSG00000085741	75909586	rs17749202	11	75897374	C	T	0.341948	0.0249278	0.00807288	0.002	0.177459	0.0091219	2.685124e-84	0.14047	0.0460609	0.00229094	0.118035	20
ENSG00000085832	1	ENSG00000085832	51902467	rs1886396	1	52004485	T	A	0.423459	-0.0193954	0.0076737	0.0109999	-0.118423	0.00793995	2.640718e-50	0.163781	0.065723	0.0127031	0.180406	19
ENSG00000085871	4	ENSG00000085871	140624410	rs3822044	4	140593264	C	T	0.140159	0.0342265	0.0111438	0.0021	0.688188	0.016086	0	0.0497342	0.0162346	0.0021879	0.659049	20
ENSG00000085998	1	ENSG00000085998	46670165	rs28363229	1	46732948	G	C	0.183897	0.00886893	0.00363928	0.0148201	-0.295969	0.0111104	2.406644e-156	-0.0299657	0.0123475	0.0152298	0.0677575	20
ENSG00000086189	5	ENSG00000086189	61691423	rs57199871	5	61908473	G	T	0.488072	-0.00591	0.00285	0.0379001	0.170284	0.00878203	9.373728e-84	-0.0347068	0.0168322	0.0392148	0.471364	20
ENSG00000086200	5	ENSG00000086200	61812104	rs32163	5	61857577	G	A	0.407555	0.00772224	0.00277678	0.00541502	0.12061	0.0080889	2.812093e-50	0.0640263	0.0234197	0.00625965	0.0714719	20
ENSG00000086619	1	ENSG00000086619	236412087	rs1726627	1	236385959	T	C	0.400596	0.0063	0.00291	0.0302998	0.210883	0.00797784	5.633261e-154	0.0298744	0.0138453	0.0309493	0.471088	20
ENSG00000087008	4	ENSG00000087008	8405229	rs10002453	4	8391702	A	T	0.0805169	-0.032338	0.015126	0.0329997	0.443598	0.0242456	8.905152e-75	-0.0728993	0.0343304	0.0337153	0.241008	20
ENSG00000087053	11	ENSG00000087053	95612262	rs473852	11	95568757	A	C	0.424453	0.018	0.00289	4.580048e-10	0.093994	0.0082893	8.390856e-30	0.191502	0.0350796	4.786528e-08	0.306881	20
ENSG00000087086	19	ENSG00000087086	49469346	rs11668424	19	49457040	A	G	0.383698	0.00597897	0.00287727	0.0377103	-0.106357	0.0140401	3.585705e-14	-0.0562161	0.0280524	0.0450733	0.709671	20
ENSG00000087088	19	ENSG00000087088	49461563	rs11668424	19	49457040	A	G	0.383698	0.00597897	0.00287727	0.0377103	-0.247683	0.00824452	2.768998e-198	-0.0241396	0.0116445	0.0381678	0.907439	20
ENSG00000087152	17	ENSG00000087152	42273327	rs117820542	17	42275834	G	C	0.0228628	-0.03297	0.00858	0.000123001	-0.212001	0.032136	4.195607e-11	0.155518	0.0468367	0.000898786	0.297052	9
ENSG00000087263	16	ENSG00000087263	56499207	rs72622271	16	56528169	T	C	0.178926	0.00775	0.00376	0.0394003	-0.29453	0.0100571	1.577575e-188	-0.0263131	0.0127977	0.0397744	0.707866	20
ENSG00000087274	4	ENSG00000087274	2888693	rs6819310	4	2869127	C	T	0.302187	0.00972626	0.00304326	0.00139399	0.154157	0.00876051	2.606434e-69	0.0630932	0.0200643	0.00166339	0.325296	20
ENSG00000087338	2	ENSG00000087338	70082651	rs35002543	2	70091299	G	A	0.258449	-0.01186	0.00325	0.000265999	0.191289	0.00916848	1.142341e-96	-0.0620003	0.0172479	0.000324815	0.141498	20
ENSG00000087586	20	ENSG00000087586	54955919	rs141294667	20	54905410	A	G	0.0228628	0.02246	0.00943	0.0172001	-0.192558	0.0299208	1.229899e-10	-0.11664	0.0522185	0.0255031	0.434805	18
ENSG00000087884	11	ENSG00000087884	77580816	rs111960885	11	77701675	T	C	0.0994036	-0.0436792	0.0123669	0.000409996	-0.424449	0.0239231	1.980277e-70	0.102908	0.0297081	0.000532258	0.803317	20
ENSG00000088002	19	ENSG00000088002	49079007	rs10401347	19	49092551	G	A	0.496024	0.0173041	0.0084595	0.0409996	0.201497	0.0103554	2.483632e-84	0.0858778	0.0422146	0.04192	0.206475	20
ENSG00000088205	2	ENSG00000088205	118581090	rs1052628	2	118589911	G	A	0.139165	-0.01083	0.00376	0.00396999	-0.261372	0.0158954	9.383102e-61	0.0414352	0.0146047	0.00455223	0.0791741	20
ENSG00000088298	20	ENSG00000088298	33784544	rs7353271	20	33727431	T	C	0.188867	0.0205231	0.0102352	0.0449997	-0.397893	0.0100386	0	-0.0515794	0.0257564	0.0452215	0.116123	20
ENSG00000088305	20	ENSG00000088305	31373676	rs6058883	20	31365719	C	T	0.419483	-0.00937	0.00287	0.00107999	-0.0725979	0.00797744	9.00006e-20	0.129067	0.0419999	0.00211894	0.0739893	20
ENSG00000088340	20	ENSG00000088340	34170995	rs6060572	20	34294015	T	C	0.101392	0.01758	0.00472	0.000193001	-0.172052	0.0146802	1.006696e-31	-0.102178	0.0287856	0.000385759	0.0780642	17
ENSG00000088538	3	ENSG00000088538	51067150	rs751851	3	50703858	C	T	0.117296	-0.01686	0.00425	7.260056e-05	0.138932	0.0125239	1.350589e-28	-0.121354	0.0324876	0.000187418	0.433982	7
ENSG00000088833	20	ENSG00000088833	1435612	rs6135033	20	1448366	G	T	0.237575	-0.00781	0.00345	0.0235999	-0.75077	0.00838066	0	0.0104027	0.00459675	0.0236329	0.284945	20
ENSG00000088854	20	ENSG00000088854	3309111	rs77390988	20	3408754	C	T	0.0984095	-0.01527	0.00526	0.00368002	0.167747	0.0156914	1.128799e-26	-0.0910298	0.0324923	0.00508529	0.334135	20
ENSG00000088881	20	ENSG00000088881	2707117	rs117601073	20	2691090	G	C	0.0994036	-0.0118	0.005	0.0182999	-0.369619	0.0143771	9.31892e-146	0.0319248	0.0135843	0.0187674	0.451736	20
ENSG00000089022	12	ENSG00000089022	112307062	rs79271898	12	112454619	T	C	0.0815109	-0.0145275	0.00490793	0.00307298	0.368808	0.0146049	1.065931e-140	-0.0393904	0.0133987	0.00328342	0.0782868	20
ENSG00000089053	12	ENSG00000089053	121791873	rs1799525	12	121789927	C	A	0.351889	0.00704	0.00302	0.0198999	-0.212533	0.00868722	3.484923e-132	-0.0331243	0.0142739	0.0203076	0.0937004	20
ENSG00000089091	20	ENSG00000089091	18405920	rs6035048	20	18444056	T	C	0.427435	0.0180947	0.00763197	0.0179999	0.0513166	0.00894672	9.705288e-09	0.352609	0.160928	0.0284446	0.184969	20
ENSG00000089127	12	ENSG00000089127	113357286	rs10850097	12	113361117	C	T	0.345924	0.00679853	0.0028783	0.0181698	0.666119	0.00763083	0	0.0102062	0.00432258	0.0182193	0.940309	20
ENSG00000089154	12	ENSG00000089154	120598760	rs2422	12	120565188	G	A	0.424453	-0.00638	0.00294	0.0298003	-0.382704	0.00865371	0	0.0166708	0.00769142	0.0301998	0.066207	20
ENSG00000089157	12	ENSG00000089157	120636763	rs2074540	12	120636549	A	C	0.153082	0.00764543	0.00369523	0.03857	0.0943275	0.0113944	1.248406e-16	0.081052	0.0403794	0.0447221	0.211771	20
ENSG00000089159	12	ENSG00000089159	120675912	rs2238155	12	120667194	C	A	0.156064	0.00814177	0.00376934	0.03079	-0.125815	0.0161924	7.848556e-15	-0.0647123	0.0310955	0.0374264	0.0739362	20
ENSG00000089195	20	ENSG00000089195	5924531	rs415023	20	5785540	A	G	0.251491	-0.00724	0.0033	0.0283002	0.148533	0.0093675	1.273719e-56	-0.0487434	0.022429	0.0297626	0.835994	20
ENSG00000089199	20	ENSG00000089199	5899041	rs415023	20	5785540	A	G	0.251491	-0.00724	0.0033	0.0283002	0.376072	0.010003	2.517563e-309	-0.0192517	0.00878986	0.0285088	0.690745	20
ENSG00000089505	16	ENSG00000089505	66606667	rs145436750	16	66535882	A	G	0.0606362	-0.0176999	0.00670197	0.00825905	0.142553	0.0203577	2.5161e-12	-0.124164	0.0502466	0.0134702	0.803022	20
ENSG00000089597	11	ENSG00000089597	62403201	rs118093058	11	62413673	T	G	0.161034	0.01831	0.00415	1.02e-05	-0.28793	0.0178885	2.730184e-58	-0.0635919	0.0149449	2.089691e-05	0.163738	20
ENSG00000089775	14	ENSG00000089775	64943877	rs2123460	14	64952225	A	C	0.316103	0.00647939	0.00296811	0.0290703	-0.475931	0.00826843	0	-0.0136141	0.00624091	0.0291513	0.366198	20
ENSG00000089847	19	ENSG00000089847	4204081	rs4807546	19	4182060	C	T	0.129225	-0.00894276	0.0040928	0.0288702	0.343306	0.0149976	5.737656e-116	-0.0260489	0.0119759	0.0296218	0.0756137	17
ENSG00000089876	10	ENSG00000089876	127554955	rs11244686	10	127568260	A	G	0.402584	0.00746	0.00287	0.00928004	-0.671404	0.0070414	0	-0.011111	0.00427621	0.00936763	0.20666	20
ENSG00000090020	1	ENSG00000090020	27459389	rs12751422	1	27493679	T	C	0.303181	0.00615804	0.00304101	0.0429102	0.106273	0.00893099	1.192006e-32	0.0579453	0.0290264	0.0459015	0.439774	20
ENSG00000090238	16	ENSG00000090238	30105935	rs9932605	16	30092048	G	A	0.482107	0.00631	0.00287	0.0278997	0.247865	0.0078568	1.922138e-218	0.0254574	0.011607	0.0282867	0.862117	20
ENSG00000090263	7	ENSG00000090263	140710441	rs801155	7	140767950	A	G	0.084493	-0.01181	0.00489	0.0157	-0.35852	0.0142818	4.588974e-139	0.032941	0.0137024	0.0162153	0.659739	20
ENSG00000090470	15	ENSG00000090470	65417945	rs147234837	15	65327752	C	T	0.0109344	-0.0732708	0.0330822	0.0269998	0.706524	0.0470621	6.072017e-51	-0.103706	0.0473307	0.028445	0.230856	10
ENSG00000090612	12	ENSG00000090612	133745634	rs62644541	12	133780851	C	G	0.238569	0.00743	0.00325	0.0222998	0.185265	0.0101666	3.402866e-74	0.0401048	0.01768	0.0233065	0.707754	20
ENSG00000090863	16	ENSG00000090863	74563434	rs11643608	16	74503258	C	G	0.337972	0.00613688	0.00289749	0.03422	-0.197672	0.0082177	7.508276e-128	-0.0310458	0.0147148	0.0348725	0.237011	20
ENSG00000090975	12	ENSG00000090975	123551294	rs7975763	12	123604053	T	C	0.215706	0.01462	0.00352	3.290031e-05	0.0648861	0.00968103	2.050203e-11	0.225318	0.0638206	0.0004148	0.077185	20
ENSG00000091106	2	ENSG00000091106	32470222	rs385076	2	32489851	T	C	0.352883	-0.00963	0.00298	0.00124	-0.240017	0.00809226	2.512847e-193	0.0401221	0.0124892	0.0013157	0.857439	20
ENSG00000091129	7	ENSG00000091129	107942614	rs2267886	7	107968675	G	A	0.32505	0.00969198	0.0029794	0.00114401	0.0922696	0.008736	4.470298e-26	0.10504	0.0337869	0.00187794	0.282813	20
ENSG00000091140	7	ENSG00000091140	107551795	rs17154615	7	107559732	T	G	0.126243	0.00923	0.00442	0.0365999	0.132236	0.0119575	1.987394e-28	0.0697997	0.0340159	0.0401724	0.779411	20
ENSG00000091157	18	ENSG00000091157	54508701	rs551556	18	54252084	C	A	0.131213	-0.00999	0.00416	0.0163001	-0.133764	0.0114839	2.349114e-31	0.0746836	0.0317535	0.0186739	0.275355	20
ENSG00000091527	3	ENSG00000091527	133300839	rs4854739	3	133361561	G	A	0.125249	-0.01172	0.00409	0.00418004	-0.281334	0.0115492	4.586827e-131	0.0416586	0.0146381	0.00442857	0.632336	20
ENSG00000091542	17	ENSG00000091542	18099830	rs2925138	17	18092509	A	G	0.387674	0.01	0.00289	0.000531998	0.210409	0.0120285	1.631411e-68	0.0475265	0.0140013	0.000687704	0.464369	20
ENSG00000091592	17	ENSG00000091592	5462745	rs10445291	17	5463832	C	T	0.0666004	0.01569	0.00665	0.0182999	-0.600238	0.0192597	3.127736e-213	-0.0261396	0.0111106	0.0186394	0.445107	20
ENSG00000092020	14	ENSG00000092020	35573198	rs28399702	14	35625217	T	G	0.163022	-0.00789	0.00382	0.0391003	-0.90185	0.0092417	0	0.00874869	0.00423669	0.0389246	0.539716	20
ENSG00000092068	14	ENSG00000092068	23623693	rs59358210	14	23631372	A	G	0.116302	-0.00903	0.00451	0.0454004	0.841751	0.0129898	0	-0.0107276	0.00536044	0.0453641	0.504439	17
ENSG00000092208	14	ENSG00000092208	39594802	rs10150709	14	39440106	C	T	0.340954	-0.00791	0.00301	0.00863993	0.0896725	0.00933719	7.705043e-22	-0.0882099	0.0348005	0.0112535	0.334975	20
ENSG00000092841	12	ENSG00000092841	56554612	rs35436573	12	56553009	A	G	0.0954274	0.01215	0.00503	0.0158001	0.197329	0.0147463	7.746201e-41	0.0615722	0.0259023	0.0174498	0.602631	20
ENSG00000094916	12	ENSG00000094916	54649305	rs3803044	12	54626010	G	A	0.146123	0.0298511	0.0113999	0.00879995	0.106165	0.0113223	6.813404e-21	0.281178	0.111488	0.0116676	0.665365	20
ENSG00000095321	9	ENSG00000095321	131865278	rs3118625	9	131873256	C	A	0.265408	0.01783	0.00311	9.86007e-09	-0.60228	0.00861028	0	-0.0296042	0.00518103	1.103777e-08	0.179331	20
ENSG00000095485	10	ENSG00000095485	102009746	rs17668357	10	102003906	C	G	0.427435	0.01318	0.00287	4.350007e-06	0.634581	0.00733182	0	0.0207696	0.00452903	4.520699e-06	0.0723497	20
ENSG00000095564	10	ENSG00000095564	93736804	rs12266974	10	93719267	C	T	0.0785288	0.01254	0.00492	0.0107999	-0.232196	0.0136568	7.909506e-65	-0.054006	0.0214257	0.011715	0.072146	20
ENSG00000095787	10	ENSG00000095787	28865675	rs34455583	10	28827843	T	C	0.294235	-0.022215	0.00849419	0.0089	0.250192	0.00884328	4.359559e-176	-0.0887917	0.0340954	0.00920853	0.50373	20
ENSG00000095794	10	ENSG00000095794	35458802	rs146330095	10	35394572	C	G	0.184891	-0.0096	0.00376	0.0106001	-0.133348	0.0110216	1.071708e-33	0.0719918	0.0288178	0.0124836	0.481028	20
ENSG00000095951	6	ENSG00000095951	12087113	rs9470768	6	12027052	A	G	0.188867	-0.0241683	0.0103625	0.02	-0.15689	0.0102851	1.543782e-52	0.154046	0.0668169	0.021139	0.204565	20
ENSG00000096070	6	ENSG00000096070	36182544	rs7766116	6	36222688	T	G	0.405567	0.0191134	0.00780082	0.0140001	-0.0574611	0.00879229	6.343999e-11	-0.332632	0.144985	0.0217766	0.986876	20
ENSG00000096401	6	ENSG00000096401	44386712	rs9357444	6	44375648	A	T	0.0785288	-0.0117539	0.00494902	0.0175699	-0.167862	0.0135931	4.932109e-35	0.0700213	0.030023	0.0196873	0.924945	20
ENSG00000096696	6	ENSG00000096696	7564379	rs11243180	6	7439070	G	A	0.423459	0.0176965	0.00764262	0.021	-0.641702	0.00716339	0	-0.0275775	0.0119139	0.0206278	0.891409	20
ENSG00000096746	10	ENSG00000096746	70096939	rs10998103	10	70143371	C	T	0.138171	-0.0236553	0.0108882	0.0299999	0.107394	0.012142	9.169208e-19	-0.220267	0.1044	0.0348716	0.413219	20
ENSG00000099284	10	ENSG00000099284	71842294	rs3858169	10	71928995	G	T	0.412525	0.00835	0.00287	0.00357002	-0.203893	0.00796196	1.229898e-144	-0.0409528	0.0141666	0.00384249	0.785654	20
ENSG00000099290	10	ENSG00000099290	51860458	rs10824973	10	51807210	C	T	0.349901	-0.00937	0.00299	0.00173002	-0.778753	0.0160097	0	0.0120321	0.00384743	0.00176422	0.0565207	20
ENSG00000099330	19	ENSG00000099330	17338520	rs14129	19	17339112	A	G	0.107356	-0.00879	0.00443	0.0472999	-0.56122	0.0123878	0	0.0156623	0.00790109	0.0474459	0.482039	20
ENSG00000099341	19	ENSG00000099341	38869820	rs73043099	19	38865803	A	G	0.0248509	-0.02521	0.00874	0.00391003	0.385672	0.0338119	3.88482e-30	-0.0653665	0.0233751	0.00516734	0.193259	10
ENSG00000099377	16	ENSG00000099377	30998496	rs4889606	16	31011183	G	A	0.382704	-0.016928	0.00783001	0.0309999	0.197513	0.00818447	1.137332e-128	-0.0857059	0.0398019	0.0312939	0.148638	20
ENSG00000099385	16	ENSG00000099385	30875614	rs11648125	16	30889653	A	C	0.0934394	0.009	0.0045	0.0457004	-0.160722	0.0134244	4.957394e-33	-0.0559973	0.0283866	0.0485338	0.446019	20
ENSG00000099622	19	ENSG00000099622	1267131	rs12609287	19	1271274	C	T	0.208748	-0.01057	0.00334	0.00154	-0.10508	0.0110039	1.304504e-21	0.10059	0.0334852	0.00266448	0.635243	12
ENSG00000099769	16	ENSG00000099769	1842693	rs9928484	16	1862089	A	G	0.172962	-0.01102	0.00401	0.00599004	-0.0955181	0.0109386	2.497698e-18	0.115371	0.0440115	0.0087575	0.0898438	18
ENSG00000099821	19	ENSG00000099821	625395	rs114872734	19	626162	G	A	0.158052	-0.0268918	0.010587	0.0109999	0.245686	0.019944	7.175345e-35	-0.109456	0.0439982	0.0128557	0.482772	20
ENSG00000099875	19	ENSG00000099875	2044356	rs2302585	19	2043271	A	G	0.287276	0.01127	0.00326	0.000544001	-0.300121	0.0111485	1.274362e-159	-0.0375516	0.0109515	0.000606039	0.283866	20
ENSG00000099958	22	ENSG00000099958	24179002	rs2070464	22	24183875	G	A	0.379722	0.00658	0.00296	0.0261999	-0.128174	0.00881464	6.661217e-48	-0.0513366	0.023362	0.0279888	0.376567	20
ENSG00000099977	22	ENSG00000099977	24318107	rs5760119	22	24266831	G	C	0.390656	0.00789	0.00289	0.00644006	-0.76458	0.00687521	0	-0.0103194	0.00378099	0.00634725	0.650234	20
ENSG00000099994	22	ENSG00000099994	24581152	rs176155	22	24499204	A	G	0.187873	-0.01256	0.00398	0.00161002	0.324223	0.0104061	4.090012e-213	-0.0387387	0.0123383	0.00169112	0.874112	20
ENSG00000100058	22	ENSG00000100058	25880446	rs5996942	22	25861352	A	G	0.0397614	-0.0114613	0.00559906	0.0406799	0.689489	0.0399297	8.250315e-67	-0.0166229	0.00817745	0.0420757	0.477225	20
ENSG00000100104	22	ENSG00000100104	26883871	rs4822723	22	26873397	C	A	0.0914513	0.0307664	0.0118004	0.00909997	0.266163	0.0128895	9.842807e-95	0.115592	0.0446872	0.00969008	0.0575368	20
ENSG00000100105	22	ENSG00000100105	31732004	rs131205	22	31719315	A	G	0.276342	-0.01063	0.00314	0.000717001	-0.0806727	0.00922122	2.160198e-18	0.131767	0.0417352	0.00159283	0.15023	20
ENSG00000100138	22	ENSG00000100138	42078221	rs7287010	22	42234937	C	T	0.430417	0.01382	0.00286	1.400006e-06	0.224436	0.00788371	2.892923e-178	0.0615766	0.0129253	1.897675e-06	0.106812	20
ENSG00000100139	22	ENSG00000100139	38320246	rs139852	22	38283605	G	A	0.361829	-0.0274978	0.00796618	0.000560003	0.0905946	0.00833023	1.509892e-27	-0.303526	0.0922551	0.00100162	0.118109	20
ENSG00000100154	22	ENSG00000100154	28724928	rs60693420	22	29045930	C	T	0.112326	-0.00915	0.00443	0.0391003	0.251198	0.0116249	1.491053e-103	-0.0364255	0.0177159	0.0397737	0.292891	20
ENSG00000100162	22	ENSG00000100162	42338946	rs5758511	22	42336172	A	G	0.266402	0.0167	0.00319	1.620019e-07	-0.137447	0.0089262	1.682909e-53	-0.121501	0.0245135	7.177936e-07	0.0733851	20
ENSG00000100197	22	ENSG00000100197	42524704	rs2284087	22	42485671	T	C	0.462227	-0.0400199	0.00761416	1.499996e-07	-0.299306	0.00854005	4.286345e-269	0.133709	0.0257239	2.015987e-07	0.151971	20
ENSG00000100209	22	ENSG00000100209	29145761	rs6519752	22	28904181	G	A	0.149105	-0.00892	0.00396	0.0242003	0.0785753	0.0114645	7.191391e-12	-0.113522	0.0530495	0.0323614	0.482256	20
ENSG00000100219	22	ENSG00000100219	29193564	rs12165489	22	29090768	C	A	0.112326	-0.00953	0.00443	0.0311997	0.572626	0.0113456	0	-0.0166426	0.00774331	0.0316114	0.147941	20
ENSG00000100227	22	ENSG00000100227	42995347	rs1043606	22	42981678	C	T	0.183897	-0.0212289	0.0102399	0.0379997	0.165845	0.0106088	4.352557e-55	-0.128005	0.0622844	0.0398634	0.57088	20
ENSG00000100246	22	ENSG00000100246	39182358	rs2294180	22	39190096	T	G	0.0805169	0.012543	0.00480207	0.00901094	-0.264812	0.0153764	1.815963e-66	-0.0473657	0.0183413	0.00980971	0.48174	20
ENSG00000100263	22	ENSG00000100263	29660019	rs138870856	22	29656431	T	C	0.0129225	0.03648	0.01384	0.00841996	-0.525428	0.0443811	2.453601e-32	-0.0694291	0.0269854	0.0100867	0.671189	20
ENSG00000100298	22	ENSG00000100298	39496650	rs41281251	22	39493251	A	T	0.109344	0.0252055	0.0117163	0.0309999	-0.621297	0.0119002	0	-0.0405692	0.0188738	0.0315952	0.0612702	20
ENSG00000100300	22	ENSG00000100300	43553384	rs739092	22	43544823	T	C	0.302187	-0.0181765	0.00839992	0.0299999	-0.29096	0.00963647	2.874317e-200	0.0624709	0.0289438	0.0309003	0.371558	20
ENSG00000100354	22	ENSG00000100354	40586316	rs3091342	22	40612156	T	C	0.17495	0.01424	0.00364	9.259979e-05	0.0612038	0.0108702	1.797898e-08	0.232665	0.0724202	0.00131487	0.570195	20
ENSG00000100359	22	ENSG00000100359	40786358	rs8192452	22	40743174	G	T	0.0377734	0.0210363	0.00635155	0.000927492	0.178717	0.0183495	2.043614e-22	0.117708	0.0375385	0.00171471	0.239049	17
ENSG00000100385	22	ENSG00000100385	37546486	rs228960	22	37534947	A	G	0.406561	0.00790777	0.0027698	0.00430804	-0.0682489	0.00902572	3.981387e-14	-0.115867	0.0433802	0.00756352	0.76322	20
ENSG00000100395	22	ENSG00000100395	41614242	rs5758231	22	41504049	C	G	0.364811	0.0234158	0.00787995	0.00299999	-0.301844	0.00844076	4.57637e-280	-0.0775758	0.026196	0.00306283	0.0727701	20
ENSG00000100401	22	ENSG00000100401	41661935	rs55658582	22	41700361	G	A	0.435388	0.0240688	0.00765939	0.0017	0.10472	0.00795842	1.52279e-39	0.229839	0.0751983	0.0022398	0.150588	20
ENSG00000100418	22	ENSG00000100418	42005566	rs9607821	22	41983938	T	C	0.416501	0.01221	0.00287	2.12002e-05	-0.16972	0.00807551	4.623888e-98	-0.0719421	0.0172532	3.048937e-05	0.0512871	20
ENSG00000100429	22	ENSG00000100429	50686723	rs13058062	22	50684296	T	C	0.264414	0.00798	0.00317	0.0119001	0.195032	0.0200977	2.893412e-22	0.0409164	0.0167917	0.014822	0.124732	20
ENSG00000100439	14	ENSG00000100439	23074205	rs1242926	14	23075116	C	T	0.45328	-0.01096	0.00286	0.000126999	-0.117569	0.0081311	2.1933e-47	0.0932217	0.025166	0.000211995	0.17174	20
ENSG00000100441	14	ENSG00000100441	24904516	rs10146759	14	24899194	C	T	0.137177	-0.01143	0.00417	0.0061	0.783806	0.0125491	0	-0.0145827	0.00532532	0.00617443	0.32132	20
ENSG00000100461	14	ENSG00000100461	23379123	rs2145541	14	23368887	T	C	0.262425	-0.00839	0.00327	0.0103001	-0.347767	0.00883835	0	0.0241254	0.00942282	0.0104578	0.212013	20
ENSG00000100462	14	ENSG00000100462	23394257	rs4981454	14	23422186	G	A	0.224652	-0.00909	0.00348	0.00888996	-0.551549	0.00957272	0	0.0164808	0.00631598	0.00907041	0.317498	20
ENSG00000100479	14	ENSG00000100479	50132706	rs71420146	14	50113064	T	C	0.225646	-0.00939	0.00339	0.00557995	-0.0932127	0.010069	2.094697e-20	0.100737	0.0379615	0.00796217	0.808353	20
ENSG00000100504	14	ENSG00000100504	51368031	rs55943056	14	51390173	C	T	0.222664	-0.00688	0.00345	0.0460999	0.259629	0.0094113	1.593514e-167	-0.0264993	0.0133228	0.0466998	0.0739899	20
ENSG00000100554	14	ENSG00000100554	67794035	rs12588292	14	67779506	T	C	0.0715706	-0.0404311	0.0160732	0.012	0.596388	0.0140156	0	-0.0677933	0.026998	0.0120372	0.492009	20
ENSG00000100568	14	ENSG00000100568	68127670	rs17104544	14	68118746	A	G	0.116302	-0.00875988	0.00398902	0.0280601	0.180847	0.0174106	2.835592e-25	-0.0484381	0.022545	0.0316734	0.107347	20
ENSG00000100599	14	ENSG00000100599	93067728	rs17783630	14	92955385	A	C	0.459245	0.00689	0.00287	0.0164998	0.185582	0.00791827	1.785476e-121	0.0371264	0.0155458	0.0169311	0.978436	20
ENSG00000100600	14	ENSG00000100600	93192599	rs2402189	14	93170901	A	C	0.392644	-0.00629	0.00291	0.0305999	-0.195024	0.00809754	3.642596e-128	0.0322524	0.0149812	0.0313297	0.271224	20
ENSG00000100612	14	ENSG00000100612	60623706	rs453730	14	60604297	A	G	0.111332	-0.01522	0.00441	0.000566005	-0.364199	0.0118883	4.17413e-206	0.0417903	0.0121854	0.000604577	0.147994	20
ENSG00000100629	14	ENSG00000100629	81184595	rs1197473	14	81278783	T	A	0.406561	-0.00707	0.00288	0.0142001	-0.319128	0.00888221	1.081101e-282	0.0221541	0.00904563	0.0143193	0.191716	20
ENSG00000100644	14	ENSG00000100644	62188603	rs111522409	14	62150735	G	A	0.055666	-0.01895	0.00723	0.00873997	-0.304874	0.019251	1.734199e-56	0.0621568	0.0240373	0.00971397	0.5355	20
ENSG00000100711	14	ENSG00000100711	104191036	rs11160755	14	104087209	T	G	0.264414	-0.0143	0.00326	1.170011e-05	-0.0744113	0.00938162	2.163404e-15	0.192175	0.0500641	0.000123746	0.0519513	20
ENSG00000100714	14	ENSG00000100714	64890737	rs11158538	14	64859191	T	C	0.464215	0.00819	0.00287	0.00427996	-0.234422	0.0117709	2.992429e-88	-0.034937	0.0123679	0.00473091	0.328397	20
ENSG00000100722	14	ENSG00000100722	89054553	rs6575012	14	89056699	G	A	0.491054	-0.0202986	0.00761085	0.00769999	0.0645935	0.00895838	5.578799e-13	-0.314251	0.125629	0.0123695	0.217622	20
ENSG00000100726	16	ENSG00000100726	1551901	rs45457991	16	1556500	G	A	0.0656064	0.0133	0.0055	0.0157	-0.351468	0.0171202	1.176224e-93	-0.0378413	0.0157568	0.0163245	0.601449	20
ENSG00000100744	14	ENSG00000100744	96841719	rs1545280	14	96852071	C	T	0.427435	-0.00839	0.00289	0.00365999	0.441073	0.00776626	0	-0.0190218	0.00656076	0.00373963	0.99723	20
ENSG00000100906	14	ENSG00000100906	35872336	rs72664840	14	35596323	T	C	0.151093	0.00768	0.00371	0.0387998	0.413327	0.0150032	4.511735e-167	0.0185809	0.00900124	0.0389929	0.209351	20
ENSG00000100908	14	ENSG00000100908	24609485	rs3742500	14	24611978	T	G	0.276342	0.01251	0.00331	0.000157	-0.273964	0.00994356	4.199303e-167	-0.045663	0.012195	0.000180832	0.222346	20
ENSG00000100941	14	ENSG00000100941	39648404	rs17092050	14	39589668	T	A	0.102386	0.0116848	0.00448725	0.00920598	0.182698	0.0134169	3.173389e-42	0.063957	0.0250061	0.0105381	0.0668994	20
ENSG00000100968	14	ENSG00000100968	24841844	rs28365903	14	24836815	G	C	0.15507	0.0242653	0.0100148	0.015	-0.0952107	0.0104902	1.124295e-19	-0.254859	0.108869	0.019234	0.557429	20
ENSG00000100979	20	ENSG00000100979	44534096	rs441346	20	44539492	G	C	0.450298	-0.01267	0.00287	1e-05	0.57403	0.00729913	0	-0.022072	0.00500761	1.044765e-05	0.533557	20
ENSG00000100982	20	ENSG00000100982	44569964	rs8114050	20	44625817	A	G	0.431412	-0.0241874	0.00775997	0.00179999	0.0514732	0.00808589	1.942704e-10	-0.469903	0.167859	0.00511999	0.205798	20
ENSG00000100985	20	ENSG00000100985	44641373	rs13925	20	44644965	A	G	0.17495	-0.00811	0.00409	0.0471998	0.238272	0.0110944	2.565829e-102	-0.0340367	0.0172382	0.0483263	0.354081	20
ENSG00000100994	20	ENSG00000100994	25253677	rs11699953	20	25241345	G	C	0.457256	0.0158397	0.00757959	0.0369999	0.74915	0.0067536	0	0.0211436	0.0101194	0.0366706	0.219598	20
ENSG00000101104	20	ENSG00000101104	43563189	rs16989485	20	43542667	C	T	0.365805	-0.00635	0.00307	0.0383999	0.414695	0.00984532	0	-0.0153125	0.00741195	0.0388365	0.63371	20
ENSG00000101109	20	ENSG00000101109	43651857	rs6073624	20	43700695	C	T	0.168986	0.01219	0.00371	0.00102	-0.221261	0.0110536	3.90034e-89	-0.0550932	0.0169919	0.00118559	0.297232	20
ENSG00000101126	20	ENSG00000101126	49526705	rs73128488	20	49512360	A	G	0.194831	-0.00702	0.00333	0.0349004	-0.0597096	0.00934276	1.647996e-10	0.117569	0.0587256	0.0452841	0.326175	20
ENSG00000101161	20	ENSG00000101161	62638470	rs817359	20	62620057	C	A	0.172962	-0.01381	0.00377	0.000247002	0.348876	0.0100462	3.062193e-264	-0.0395843	0.0108661	0.000269563	0.170405	20
ENSG00000101216	20	ENSG00000101216	62238674	rs4809310	20	62228745	A	G	0.21173	0.00686637	0.0033908	0.0428499	0.19155	0.0106482	2.376064e-72	0.0358463	0.0178137	0.0441893	0.188968	20
ENSG00000101337	20	ENSG00000101337	30726185	rs2281362	20	30728528	A	G	0.365805	-0.0311904	0.00786911	7.399971e-05	0.0985696	0.00812289	6.907953e-34	-0.31643	0.0839838	0.000164725	0.167416	20
ENSG00000101342	20	ENSG00000101342	35513581	rs1744776	20	35726051	C	T	0.162028	0.01022	0.00391	0.00902007	0.0885097	0.0121363	3.03131e-13	0.115468	0.0469275	0.0138723	0.816305	20
ENSG00000101347	20	ENSG00000101347	35549439	rs6016724	20	35538558	G	A	0.349901	0.00757	0.00308	0.0140001	0.182027	0.00860103	2.076945e-99	0.0415872	0.0170343	0.0146311	0.712127	20
ENSG00000101365	20	ENSG00000101365	2641953	rs2235954	20	2644975	C	T	0.166004	0.00876	0.00372	0.0185999	-0.169869	0.0103039	4.641072e-61	-0.0515693	0.0221216	0.019744	0.718431	20
ENSG00000101445	20	ENSG00000101445	37493007	rs6071514	20	37424257	G	C	0.402584	-0.0160992	0.00789864	0.0420001	-0.136926	0.00822654	3.322815e-62	0.117576	0.0581165	0.0430616	0.68779	20
ENSG00000101464	20	ENSG00000101464	33206628	rs6088552	20	33226491	G	A	0.420477	-0.0177164	0.00784728	0.0239999	-0.0885792	0.00828881	1.175996e-26	0.200006	0.0905459	0.027182	0.0674473	20
ENSG00000101474	20	ENSG00000101474	24958588	rs4815340	20	24923969	G	T	0.521869	0.00824	0.00285	0.00381997	0.28803	0.00865932	1.350989e-242	0.0286082	0.00993213	0.00397212	0.323035	20
ENSG00000101557	18	ENSG00000101557	186502	rs4797876	18	155566	T	C	0.280318	-0.00666263	0.00313979	0.0338197	-0.228938	0.00968147	1.267325e-123	0.0291024	0.0137697	0.0345575	0.423246	20
ENSG00000101577	18	ENSG00000101577	2965152	rs9963424	18	3059507	T	C	0.54175	0.00584	0.00293	0.0462999	-0.61999	0.00727858	0	-0.00941951	0.00472718	0.0463021	0.373314	20
ENSG00000101596	18	ENSG00000101596	2730376	rs582585	18	2695176	C	T	0.479125	-0.00908	0.00285	0.00147999	0.0835173	0.00836478	1.783795e-23	-0.10872	0.0358199	0.00240387	0.469335	20
ENSG00000101639	18	ENSG00000101639	13058206	rs570505	18	13047784	T	G	0.380716	0.01456	0.00292	6.230028e-07	0.826193	0.00674391	0	0.017623	0.00353721	6.28731e-07	0.769032	20
ENSG00000101665	18	ENSG00000101665	46461652	rs4939829	18	46460385	G	A	0.377734	-0.0186444	0.00804926	0.021	0.0800883	0.00849888	4.367068e-21	-0.232798	0.103496	0.0244913	0.569485	20
ENSG00000101751	18	ENSG00000101751	51821705	rs10048321	18	51782775	T	C	0.428429	0.007	0.0029	0.0159001	-0.503506	0.00757696	0	-0.0139025	0.00576342	0.0158565	0.414711	20
ENSG00000101752	18	ENSG00000101752	19367918	rs14062	18	19450303	A	G	0.333996	0.00835	0.00305	0.0061	-0.188589	0.00830655	4.127591e-114	-0.0442763	0.0162899	0.00656748	0.0765829	20
ENSG00000101773	18	ENSG00000101773	20492337	rs8095237	18	20518943	T	A	0.129225	-0.0245575	0.0121208	0.0430002	0.577169	0.0117113	0	-0.0425482	0.0210182	0.0429339	0.868508	20
ENSG00000102189	12	ENSG00000102189	93243760	rs73209563	12	93325586	G	A	0.431412	-0.0208441	0.00771803	0.00690001	0.107405	0.00810741	4.64622e-40	-0.19407	0.0733369	0.0081384	0.0576489	20
ENSG00000102524	13	ENSG00000102524	108932210	rs113469631	13	108913772	G	T	0.0208748	0.01741	0.00849	0.0403005	-0.586547	0.0242818	6.489279e-129	-0.0296822	0.0145266	0.0410229	0.571762	14
ENSG00000102547	13	ENSG00000102547	49950524	rs7992603	13	50022089	G	C	0.302187	-0.00929604	0.00306093	0.002391	0.223114	0.00877275	1.099783e-142	-0.041665	0.0138166	0.00256493	0.129897	20
ENSG00000102575	19	ENSG00000102575	11687649	rs9305023	19	11692859	C	T	0.345924	0.00707	0.00303	0.0197002	0.696624	0.00744536	0	0.0101489	0.0043509	0.0196687	0.143532	20
ENSG00000102580	13	ENSG00000102580	96388318	rs3099358	13	96480538	C	T	0.39165	-0.0199997	0.00763659	0.00879995	0.0887585	0.00812539	8.890036e-28	-0.225327	0.088476	0.0108728	0.301275	20
ENSG00000102763	13	ENSG00000102763	42338108	rs12866839	13	42152254	T	C	0.148111	0.00926506	0.00390108	0.01754	-0.198331	0.0125135	1.419305e-56	-0.0467151	0.0198891	0.0188353	0.726425	20
ENSG00000102804	13	ENSG00000102804	45079469	rs1330098	13	44811292	T	C	0.466203	-0.0220456	0.0077302	0.00430001	-0.0560297	0.00805557	3.515598e-12	0.393463	0.149113	0.00832283	0.424319	20
ENSG00000102858	16	ENSG00000102858	4703734	rs841228	16	4733542	T	G	0.457256	0.00697	0.00288	0.0155998	-0.3456	0.00781076	0	-0.0201678	0.00834578	0.0156694	0.165302	20
ENSG00000102882	16	ENSG00000102882	30130126	rs55732507	16	30141985	C	T	0.437376	-0.017877	0.00774783	0.021	0.508772	0.00767103	0	-0.0351375	0.0152377	0.0211128	0.721429	20
ENSG00000102886	16	ENSG00000102886	30120654	rs57149692	16	30142021	C	G	0.437376	-0.0181468	0.00775074	0.0189998	0.177536	0.00811986	5.670692e-106	-0.102215	0.0439069	0.0199126	0.862277	20
ENSG00000102890	16	ENSG00000102890	67235473	rs3730399	16	67229019	G	A	0.0596421	-0.01269	0.00581	0.0289001	0.425891	0.0223767	9.124624e-81	-0.0297964	0.0137315	0.0300126	0.956124	20
ENSG00000102904	16	ENSG00000102904	67853359	rs8051587	16	67796315	C	A	0.166004	-0.0338553	0.0106146	0.00140001	0.0996982	0.0111432	3.652707e-19	-0.339578	0.11303	0.00266183	0.0693516	20
ENSG00000102977	16	ENSG00000102977	67693064	rs28711261	16	67617186	G	A	0.125249	-0.01392	0.00426	0.00107999	-0.220179	0.0120085	4.334185e-75	0.0632214	0.0196528	0.00129575	0.0641445	20
ENSG00000102981	16	ENSG00000102981	67695765	rs8051587	16	67796315	C	A	0.166004	-0.01562	0.00399	8.96995e-05	-0.121456	0.0111354	1.064895e-27	0.128606	0.0349032	0.000229024	0.0513157	20
ENSG00000102996	16	ENSG00000102996	58070137	rs9931166	16	58143392	A	G	0.239563	0.00734	0.00321	0.0220999	0.064079	0.00901785	1.196302e-12	0.114546	0.0526242	0.0295044	0.693699	19
ENSG00000103047	16	ENSG00000103047	68998295	rs1801026	16	68867456	T	C	0.161034	-0.00756826	0.00373741	0.04284	0.186595	0.013385	3.589133e-44	-0.0405597	0.0202397	0.0450733	0.983431	20
ENSG00000103056	16	ENSG00000103056	68437411	rs2307022	16	68381978	A	G	0.357853	0.0279935	0.00804796	5e-04	-0.120589	0.00852873	2.177531e-45	-0.232139	0.0687283	0.000731133	0.0638087	20
ENSG00000103066	16	ENSG00000103066	68287084	rs7672	16	68294800	C	G	0.316103	0.0130633	0.00303585	1.682016e-05	0.0886964	0.0088514	1.237503e-23	0.147281	0.0372498	7.689354e-05	0.0561616	20
ENSG00000103111	16	ENSG00000103111	77230517	rs7196424	16	77237715	C	G	0.435388	-0.0152261	0.0076163	0.0460002	-0.460494	0.00752684	0	0.0330647	0.0165482	0.045708	0.298893	20
ENSG00000103154	16	ENSG00000103154	84019309	rs17725875	16	84103302	G	A	0.22167	-0.00987	0.00335	0.00322003	0.468299	0.00928358	0	-0.0210763	0.00716574	0.00326884	0.711318	20
ENSG00000103160	16	ENSG00000103160	84167341	rs12923097	16	84143565	T	A	0.210736	-0.00773	0.0035	0.0272998	0.386368	0.00981592	0	-0.0200068	0.00907296	0.0274469	0.19668	20
ENSG00000103174	16	ENSG00000103174	5079493	rs15951	16	5075248	G	A	0.464215	-0.01089	0.00287	0.000151001	-0.494303	0.00746004	0	0.022031	0.00581567	0.000151731	0.723046	20
ENSG00000103202	16	ENSG00000103202	453546	rs6600214	16	444814	T	C	0.294235	-0.01009	0.00306	0.000985009	0.512426	0.00937247	0	-0.0196907	0.00598245	0.000996883	0.143752	20
ENSG00000103249	16	ENSG00000103249	1510258	rs35463091	16	1517226	T	C	0.110338	0.00922	0.00421	0.0284997	-0.71499	0.0126044	0	-0.0128953	0.00589258	0.028641	0.29892	20
ENSG00000103264	16	ENSG00000103264	87393170	rs62053110	16	87404052	C	G	0.452286	-0.01315	0.00288	5.150033e-06	-0.230892	0.00791678	5.407255e-187	0.056953	0.0126253	6.451542e-06	0.406705	20
ENSG00000103275	16	ENSG00000103275	1366283	rs12446893	16	1371295	G	A	0.114314	0.0244087	0.0114523	0.0329997	0.548911	0.0146371	8.772141e-308	0.0444675	0.0208973	0.0333452	0.504615	20
ENSG00000103316	16	ENSG00000103316	21282299	rs226042	16	21287585	C	G	0.432406	0.0238191	0.00767977	0.00189998	-0.16223	0.00796323	2.939083e-92	-0.146823	0.0478842	0.00216792	0.441879	20
ENSG00000103326	16	ENSG00000103326	591176	rs113948862	16	586817	T	C	0.0914513	0.0110525	0.00484548	0.0225398	-0.544691	0.0195824	2.833161e-170	-0.0202913	0.0089257	0.0230045	0.290685	20
ENSG00000103351	16	ENSG00000103351	3569986	rs2285814	16	3565123	T	G	0.301193	0.00647548	0.00297586	0.0295897	0.16842	0.00868753	1.005279e-83	0.0384484	0.0177803	0.0305855	0.343661	20
ENSG00000103415	16	ENSG00000103415	4542519	rs1898737	16	4518205	G	A	0.275348	-0.00814	0.00325	0.0122	0.115319	0.00900209	1.437605e-37	-0.0705871	0.0287164	0.0139685	0.421718	20
ENSG00000103512	16	ENSG00000103512	14958777	rs7405130	16	15147725	T	C	0.153082	-0.0129	0.00396	0.00113	0.429919	0.023664	9.318558e-74	-0.0300057	0.00935794	0.00134389	0.291268	20
ENSG00000103549	16	ENSG00000103549	30780347	rs17880887	16	31110501	T	G	0.321074	0.0164139	0.00793885	0.0389996	-0.172082	0.00849941	3.821637e-91	-0.0953839	0.0463739	0.0397012	0.0829916	20
ENSG00000103550	16	ENSG00000103550	19722229	rs62024159	16	19723112	T	C	0.163022	0.00948	0.00374	0.0113	0.388678	0.0124566	9.793078e-214	0.0243904	0.00965405	0.0115226	0.566126	20
ENSG00000103653	15	ENSG00000103653	75084968	rs34862454	15	75101530	C	T	0.395626	-0.00746853	0.00281301	0.00792301	0.337667	0.00797334	0	-0.022118	0.00834708	0.00805409	0.292868	20
ENSG00000103942	15	ENSG00000103942	83582249	rs12442894	15	83602849	A	G	0.192843	0.0220105	0.00917333	0.016	-0.199707	0.00966119	6.319479e-95	-0.110214	0.0462425	0.0171536	0.221386	20
ENSG00000104064	15	ENSG00000104064	50608497	rs10163050	15	50616708	T	C	0.418489	-0.0160422	0.00766544	0.0359998	0.124695	0.00797555	4.231159e-55	-0.128652	0.062022	0.0380519	0.59214	20
ENSG00000104147	15	ENSG00000104147	41613142	rs11070327	15	41602866	A	G	0.510934	0.00889	0.00287	0.00190998	0.0990955	0.00796575	1.581112e-35	0.0897115	0.0298463	0.00264897	0.0690091	20
ENSG00000104221	8	ENSG00000104221	37704104	rs4976897	8	37707898	C	T	0.292247	0.0175816	0.00836212	0.0359998	0.111203	0.00898002	3.214313e-35	0.158103	0.0762729	0.038185	0.484302	20
ENSG00000104325	8	ENSG00000104325	91038976	rs17623400	8	91138237	T	C	0.0745527	0.01229	0.00558	0.0277	-1.19954	0.0261742	0	-0.0102456	0.00465714	0.027809	0.320485	12
ENSG00000104356	8	ENSG00000104356	99150793	rs77693947	8	99181916	A	G	0.05666	-0.0148071	0.00710853	0.0372803	0.195645	0.0223049	1.764607e-18	-0.0756835	0.0373443	0.0426991	0.332875	12
ENSG00000104361	8	ENSG00000104361	99254341	rs7461545	8	99305363	A	G	0.0616302	-0.032281	0.015557	0.0379997	-0.776273	0.015531	0	0.0415846	0.0200579	0.038151	0.784428	19
ENSG00000104412	8	ENSG00000104412	109477487	rs957716	8	109576060	C	G	0.357853	0.00681	0.0029	0.0189998	-0.142911	0.0091175	2.263513e-55	-0.0476519	0.0205188	0.0202137	0.399531	20
ENSG00000104419	8	ENSG00000104419	134281839	rs2977503	8	134284839	C	T	0.289264	0.00881	0.00318	0.00558998	-0.316972	0.00897716	4.318134e-273	-0.0277943	0.0100633	0.00574571	0.121936	20
ENSG00000104427	8	ENSG00000104427	79604108	rs7842142	8	79593736	T	G	0.284294	-0.00969	0.00328	0.00318002	-0.811398	0.00882966	0	0.0119423	0.00404449	0.00314964	0.752136	20
ENSG00000104432	8	ENSG00000104432	79652868	rs2369442	8	79594966	A	C	0.284294	-0.00969	0.00328	0.00319	-0.0680224	0.00906288	6.114824e-14	0.142453	0.0518202	0.00597799	0.700478	20
ENSG00000104442	8	ENSG00000104442	66530568	rs78443566	8	66557866	G	T	0.240557	-0.01273	0.00339	0.000172001	0.136555	0.00965664	2.122504e-45	-0.0932228	0.0256856	0.000284109	0.474476	20
ENSG00000104613	8	ENSG00000104613	19692122	rs4244456	8	19710468	T	C	0.456262	-0.00587	0.00287	0.0409996	0.272632	0.00782442	5.285459e-266	-0.0215308	0.0105451	0.0411732	0.282533	20
ENSG00000104695	8	ENSG00000104695	30651901	rs10955044	8	30663061	C	G	0.0337972	0.038123	0.0168724	0.0239999	0.870056	0.0185766	0	0.0438167	0.0194149	0.0240166	0.397153	20
ENSG00000104728	8	ENSG00000104728	1839474	rs7007884	8	1807756	C	T	0.293241	-0.00895	0.00311	0.00396999	0.523662	0.00891765	0	-0.0170912	0.00594607	0.00404842	0.644223	20
ENSG00000104774	19	ENSG00000104774	12767440	rs10469365	19	12731874	G	A	0.0974155	-0.01577	0.00461	0.000631001	-1.0809	0.0311734	1.963256e-263	0.0145897	0.00428568	0.000663346	0.657845	20
ENSG00000104823	19	ENSG00000104823	39314353	rs7248208	19	39318006	C	T	0.408549	-0.00698	0.00289	0.0158001	-0.307219	0.0115896	7.796593e-155	0.02272	0.00944595	0.0161609	0.126044	20
ENSG00000104853	19	ENSG00000104853	45477220	rs1064725	19	45422561	G	T	0.0536779	0.0145861	0.00706347	0.0389502	0.149912	0.0197607	3.289189e-14	0.0972976	0.0488317	0.0463152	0.881372	3
ENSG00000104872	19	ENSG00000104872	49953154	rs2293012	19	49954807	T	G	0.246521	-0.00998	0.00338	0.0032	0.267005	0.0104496	5.270103e-144	-0.0373776	0.0127432	0.00335548	0.143871	20
ENSG00000104880	19	ENSG00000104880	7498681	rs62111672	19	7415064	A	G	0.0337972	-0.0408863	0.0206699	0.0479999	-0.805016	0.0330333	3.575866e-131	0.0507894	0.0257608	0.0486581	0.663679	10
ENSG00000104892	19	ENSG00000104892	45845735	rs9749618	19	45849909	G	A	0.333996	-0.01008	0.00306	0.00101	0.213476	0.00834313	2.128762e-144	-0.0472185	0.0144525	0.00108635	0.0680704	20
ENSG00000104957	19	ENSG00000104957	13858342	rs452960	19	13871411	T	A	0.414513	0.00975	0.00294	0.000905003	0.251305	0.00806849	5.656869e-213	0.0387975	0.0117651	0.00097485	0.350106	20
ENSG00000104970	19	ENSG00000104970	55050481	rs11666773	19	55036110	T	C	0.200795	-0.00690436	0.00337457	0.0407296	-0.119738	0.00952571	3.087173e-36	0.0576621	0.0285538	0.0434435	0.079353	6
ENSG00000104973	19	ENSG00000104973	50331806	rs1290650	19	50329684	A	G	0.415507	0.00621	0.00289	0.0314	0.105032	0.0119743	1.7646e-18	0.059125	0.0283291	0.0368814	0.151313	20
ENSG00000104980	19	ENSG00000104980	8000204	rs34866300	19	8076877	G	A	0.083499	-0.01258	0.00557	0.0239999	0.393375	0.0160757	3.06781e-132	-0.0319797	0.0142197	0.0245145	0.054419	20
ENSG00000104983	19	ENSG00000104983	46511457	rs8111976	19	46499537	A	G	0.170974	0.00982278	0.00370112	0.00794804	0.142436	0.0125463	7.182452e-30	0.0689627	0.026685	0.00975702	0.132525	20
ENSG00000105202	19	ENSG00000105202	40331076	rs11881344	19	40337080	T	C	0.314115	-0.0187524	0.00802727	0.0189998	-0.162463	0.0124619	7.556235e-39	0.115426	0.0501969	0.0214788	0.808142	20
ENSG00000105229	19	ENSG00000105229	4023514	rs72976960	19	4029784	G	A	0.184891	0.01333	0.00386	0.000557995	0.23553	0.0115429	1.515776e-92	0.0565957	0.0166216	0.000661767	0.083923	20
ENSG00000105278	19	ENSG00000105278	3836526	rs2301841	19	3819403	A	G	0.434394	0.00739	0.00287	0.00994008	0.0967718	0.0087708	2.636976e-28	0.0763652	0.0304543	0.0121577	0.178442	20
ENSG00000105289	19	ENSG00000105289	3729459	rs8110279	19	3828433	A	G	0.440358	0.00698	0.00286	0.0147001	0.117858	0.00794019	7.699385e-50	0.0592239	0.0245924	0.0160304	0.345959	20
ENSG00000105355	19	ENSG00000105355	4853066	rs262559	19	4867690	A	G	0.0815109	-0.01096	0.00551	0.0467003	-0.259864	0.0171709	9.664108e-52	0.042176	0.0213858	0.0485925	0.755873	20
ENSG00000105376	19	ENSG00000105376	10404055	rs281440	19	10400304	G	A	0.203777	-0.00864	0.00347	0.0126999	-0.180571	0.0106055	5.250443e-65	0.0478482	0.0194212	0.0137508	0.16078	20
ENSG00000105401	19	ENSG00000105401	10516303	rs12978105	19	10520514	C	A	0.303181	0.00810174	0.00289658	0.00515597	0.137487	0.00846836	2.833967e-59	0.0589272	0.0213784	0.00584421	0.157257	20
ENSG00000105426	19	ENSG00000105426	5249660	rs7260484	19	5202825	A	C	0.10835	0.0432529	0.0117921	0.000239999	0.146042	0.0132727	3.688104e-28	0.296168	0.0851128	0.000501962	0.842803	20
ENSG00000105438	19	ENSG00000105438	48890318	rs433956	19	48891537	G	A	0.482107	0.00705	0.00286	0.0136	0.0804496	0.00796468	5.479299e-24	0.0876325	0.0365935	0.0166315	0.0608343	20
ENSG00000105443	19	ENSG00000105443	48978930	rs2241352	19	48972155	G	C	0.135189	-0.01265	0.00439	0.00396004	-0.283228	0.012255	3.572539e-118	0.0446637	0.0156199	0.00424431	0.326975	20
ENSG00000105447	19	ENSG00000105447	48954654	rs1799273	19	48951879	T	C	0.115308	-0.01228	0.00494	0.0129999	-0.430602	0.0130426	4.931976e-239	0.0285182	0.0115048	0.013182	0.0579378	20
ENSG00000105464	19	ENSG00000105464	48923160	rs275847	19	48887244	T	C	0.473161	0.00685	0.00286	0.0163999	0.0585731	0.00796219	1.889398e-13	0.116948	0.0513507	0.0227601	0.399405	20
ENSG00000105472	19	ENSG00000105472	51227780	rs141369989	19	51226507	A	G	0.0357853	-0.0192503	0.0084357	0.02246	1.0826	0.0332279	7.622615e-233	-0.0177816	0.00781119	0.0228205	0.349289	9
ENSG00000105483	19	ENSG00000105483	48721615	rs4802445	19	48712718	T	C	0.480119	-0.00772	0.00287	0.00722005	-0.602751	0.00730845	0	0.0128079	0.00476404	0.00717812	0.315572	20
ENSG00000105509	19	ENSG00000105509	52221806	rs2167418	19	52204942	A	G	0.181909	-0.00818	0.00349	0.0192	0.252382	0.00974803	8.4981e-148	-0.0324111	0.0138848	0.0195803	0.0579051	20
ENSG00000105519	19	ENSG00000105519	5913802	rs542767	19	5906450	G	A	0.362823	0.00827	0.00306	0.00682999	-0.397893	0.00811568	0	-0.0207845	0.00770219	0.00696491	0.529944	20
ENSG00000105583	19	ENSG00000105583	12780527	rs149024142	19	12879996	A	G	0.0248509	-0.01948	0.00905	0.0314	-0.771699	0.0310293	1.57154e-136	0.025243	0.0117712	0.0319953	0.416235	20
ENSG00000105609	19	ENSG00000105609	54757715	rs3852892	19	54722595	A	G	0.110338	-0.0262307	0.0117412	0.025	0.146735	0.0143475	1.497895e-24	-0.178762	0.0819031	0.0290649	0.629029	20
ENSG00000105610	19	ENSG00000105610	12996616	rs3745648	19	12943638	C	G	0.229622	0.01034	0.00342	0.00249	-0.0580916	0.0092329	3.1381e-10	-0.177995	0.065317	0.0064283	0.149637	19
ENSG00000105612	19	ENSG00000105612	12989153	rs2293682	19	12989560	A	G	0.243539	0.01003	0.00337	0.00289001	-0.53859	0.00854904	0	-0.0186227	0.00626406	0.00294957	0.478774	20
ENSG00000105619	19	ENSG00000105619	54614687	rs16985368	19	54614590	G	A	0.124254	0.0247549	0.0110659	0.025	-0.585632	0.0171305	3.82505e-256	-0.0422704	0.0189361	0.0255972	0.175726	20
ENSG00000105655	19	ENSG00000105655	18547154	rs4808804	19	18585325	G	A	0.371769	-0.00747	0.00297	0.012	0.048344	0.00830738	5.905891e-09	-0.154518	0.0669272	0.0209578	0.314273	16
ENSG00000105656	19	ENSG00000105656	18593205	rs7252707	19	18612257	A	G	0.343936	-0.00627	0.00301	0.0373999	0.441471	0.00800387	0	-0.0142025	0.00682298	0.0373815	0.61897	20
ENSG00000105663	19	ENSG00000105663	36219350	rs2293688	19	36237245	G	C	0.351889	0.00963	0.00303	0.0015	0.121986	0.00924126	8.750118e-40	0.0789432	0.0255486	0.00200212	0.115591	20
ENSG00000105672	19	ENSG00000105672	36134210	rs756784	19	36123491	A	G	0.444334	-0.00837688	0.00278302	0.00261403	-0.078151	0.00875092	4.237023e-19	0.107188	0.0375791	0.00433982	0.114626	20
ENSG00000105677	19	ENSG00000105677	36037462	rs7599	19	36038390	A	G	0.380716	-0.00707	0.00296	0.0168	-0.201443	0.00878106	1.828887e-116	0.0350968	0.0147734	0.017517	0.292773	20
ENSG00000105726	19	ENSG00000105726	19765254	rs58434384	19	19786099	G	A	0.082505	-0.01664	0.00514	0.00119001	0.7374	0.0143534	0	-0.0225658	0.00698426	0.00123381	0.20854	20
ENSG00000105732	19	ENSG00000105732	42579165	rs4803520	19	42500373	A	G	0.10338	-0.0389924	0.0120665	0.0012	0.109254	0.0132748	1.868996e-16	-0.356897	0.118653	0.00263048	0.349604	20
ENSG00000105829	7	ENSG00000105829	93612884	rs57401807	7	93618979	T	C	0.328032	0.0065	0.00297	0.0287998	-0.234251	0.00827271	2.189605e-176	-0.027748	0.0127165	0.0291063	0.219165	18
ENSG00000105851	7	ENSG00000105851	106526656	rs42175	7	106488048	A	G	0.428429	-0.00798	0.00289	0.00572994	0.10421	0.00806691	3.55356e-38	-0.0765761	0.0283589	0.00692875	0.265188	20
ENSG00000105879	7	ENSG00000105879	107392136	rs739518	7	107384127	A	G	0.264414	-0.00772	0.00329	0.0190999	-0.170492	0.00888636	4.864068e-82	0.0452807	0.0194409	0.0198512	0.154769	20
ENSG00000105993	7	ENSG00000105993	157169104	rs12668458	7	157145474	C	T	0.468191	0.00635	0.0029	0.0283002	0.475731	0.00758834	0	0.0133479	0.0060996	0.0286462	0.102539	20
ENSG00000106144	7	ENSG00000106144	142995048	rs73170672	7	142797606	A	G	0.0258449	-0.02095	0.00951	0.0276001	0.317954	0.030549	2.279609e-25	-0.06589	0.0305726	0.0311464	0.756285	9
ENSG00000106263	7	ENSG00000106263	2407050	rs6952433	7	2396638	A	G	0.215706	-0.00676722	0.00333689	0.0425804	0.237736	0.0102113	6.810588e-120	-0.0284652	0.0140892	0.0433469	0.172684	20
ENSG00000106305	7	ENSG00000106305	6056170	rs1133132	7	6061915	C	T	0.45825	0.0190782	0.00767654	0.0129999	0.246171	0.00792656	9.321959e-212	0.0774997	0.0312834	0.0132365	0.245692	20
ENSG00000106355	7	ENSG00000106355	32529923	rs2122633	7	32523870	T	G	0.379722	-0.0120197	0.00282817	2.135994e-05	0.0657502	0.00829006	2.1704e-15	-0.182809	0.0488003	0.000179634	0.120227	20
ENSG00000106366	7	ENSG00000106366	100776458	rs2227667	7	100774749	G	A	0.209742	-0.00775	0.00358	0.0303997	-0.0909017	0.0097321	9.597129e-21	0.0852569	0.0404271	0.0349529	0.639781	20
ENSG00000106404	7	ENSG00000106404	100878737	rs60719606	7	100892604	T	C	0.0596421	-0.01797	0.0063	0.00436999	0.542719	0.0182155	4.630804e-195	-0.0331111	0.0116613	0.00451987	0.548068	20
ENSG00000106415	7	ENSG00000106415	8071163	rs17566854	7	8033518	C	A	0.0695825	0.01586	0.00603	0.00856998	-0.258192	0.0196484	1.926909e-39	-0.0614271	0.0238179	0.00990787	0.0946337	20
ENSG00000106462	7	ENSG00000106462	148542944	rs3779038	7	148542822	C	T	0.327038	0.01189	0.00307	0.000106999	-0.173817	0.00851261	1.138314e-92	-0.0684052	0.0179771	0.000141735	0.82254	20
ENSG00000106537	7	ENSG00000106537	16808660	rs6461269	7	16752046	C	T	0.522863	-0.0104	0.00286	0.000274	-0.0773313	0.00795344	2.405906e-22	0.134486	0.0394856	0.000659328	0.407559	20
ENSG00000106554	7	ENSG00000106554	132618238	rs10266231	7	132747418	G	T	0.39165	-0.0313017	0.00784062	6.49995e-05	0.102291	0.0120829	2.543998e-17	-0.306006	0.0847454	0.00030515	0.203185	20
ENSG00000106683	7	ENSG00000106683	73517059	rs2237503	7	73509326	C	G	0.143141	0.00833673	0.00367257	0.0232103	-0.703835	0.0147358	0	-0.0118447	0.00522383	0.0233634	0.0787931	20
ENSG00000106692	9	ENSG00000106692	108361905	rs17250623	9	108394893	G	A	0.275348	0.00939	0.00306	0.00210999	-0.118233	0.00866749	2.284111e-42	-0.0794193	0.0265278	0.00275517	0.341679	20
ENSG00000106868	9	ENSG00000106868	114870376	rs3860162	9	114938733	A	C	0.328032	-0.00839	0.00311	0.00699005	-0.69727	0.00758585	0	0.0120326	0.00446217	0.00700539	0.0681197	20
ENSG00000107164	9	ENSG00000107164	133484045	rs12345908	9	133486789	A	G	0.0994036	-0.0309695	0.0146255	0.0340001	-0.0940354	0.013883	1.257901e-11	0.329339	0.162955	0.0432754	0.443827	20
ENSG00000107175	9	ENSG00000107175	35734666	rs1570249	9	35752252	A	G	0.4334	-0.00584	0.00289	0.0430002	-0.072643	0.00799294	1.005105e-19	0.0803932	0.0407551	0.0485423	0.126499	20
ENSG00000107185	9	ENSG00000107185	35753887	rs10814274	9	35734956	T	C	0.434394	-0.0058	0.00289	0.0447002	-0.264517	0.00788931	1.852976e-246	0.0219268	0.0109451	0.0451414	0.0512255	20
ENSG00000107282	9	ENSG00000107282	72166213	rs2781540	9	72089820	G	A	0.447316	-0.0129545	0.00273301	2.13501e-06	0.0453515	0.00807628	1.961098e-08	-0.285646	0.0788619	0.000292211	0.0506964	20
ENSG00000107338	9	ENSG00000107338	37994170	rs56225059	9	38058578	A	G	0.451292	0.00675	0.00286	0.0184001	0.08478	0.00806185	7.274916e-26	0.0796178	0.0345735	0.0212869	0.194523	20
ENSG00000107341	9	ENSG00000107341	33868983	rs10441723	9	34082144	T	C	0.314115	-0.00803	0.0031	0.00952007	0.0742248	0.00878609	2.963403e-17	-0.108185	0.0436842	0.013267	0.479824	20
ENSG00000107371	9	ENSG00000107371	37784204	rs6476661	9	37779623	A	G	0.483101	-0.00599	0.00285	0.0357997	-0.193128	0.0078853	1.788689e-132	0.0310156	0.0148113	0.0362548	0.713899	20
ENSG00000107521	10	ENSG00000107521	100191319	rs4917832	10	100217739	C	G	0.510934	-0.0189187	0.00757228	0.012	0.303767	0.00778824	0	-0.0622803	0.024979	0.012656	0.108391	20
ENSG00000107554	10	ENSG00000107554	101702505	rs10159954	10	101753210	G	A	0.418489	0.00659067	0.00275415	0.0167001	0.10638	0.00806458	9.886497e-40	0.0619541	0.0263123	0.0185444	0.0673106	20
ENSG00000107679	10	ENSG00000107679	124163039	rs5013920	10	124154793	A	T	0.467197	0.01336	0.00285	2.840011e-06	-0.391322	0.00764985	0	-0.0341407	0.00731352	3.039101e-06	0.197197	20
ENSG00000107736	10	ENSG00000107736	73366196	rs9415998	10	73539930	G	A	0.440358	-0.006	0.00286	0.0357001	0.470521	0.0075151	0	-0.0127518	0.00608178	0.0360179	0.684295	20
ENSG00000107742	10	ENSG00000107742	73833791	rs1613186	10	73823740	T	C	0.442346	-0.00659091	0.00277162	0.01739	0.187588	0.00795875	7.830232e-123	-0.0351351	0.0148501	0.017982	0.458149	20
ENSG00000107745	10	ENSG00000107745	74256498	rs12779570	10	74177771	C	T	0.392644	0.01467	0.003	1.030007e-06	0.240682	0.00947389	2.231975e-142	0.0609517	0.0126934	1.572025e-06	0.238702	20
ENSG00000107771	10	ENSG00000107771	86183307	rs11595016	10	86095441	T	C	0.111332	-0.0242071	0.011257	0.032	-0.942251	0.0116173	0	0.0256907	0.0119511	0.031583	0.380535	20
ENSG00000107798	10	ENSG00000107798	91073820	rs1412444	10	91002927	T	C	0.360835	0.00725	0.00302	0.0164998	0.904107	0.00661267	0	0.00801896	0.00334083	0.016382	0.252781	20
ENSG00000107854	10	ENSG00000107854	93591551	rs11594021	10	93630092	C	T	0.0795229	0.010899	0.004774	0.0224399	0.394826	0.0196192	4.511951e-90	0.0276046	0.012169	0.0233023	0.509065	20
ENSG00000107882	10	ENSG00000107882	104328518	rs11592334	10	104278693	G	A	0.427435	-0.00991	0.00286	0.000531998	0.0903266	0.00807222	4.574622e-29	-0.109713	0.0331462	0.000933055	0.0705403	20
ENSG00000107949	10	ENSG00000107949	127527189	rs4075326	10	127524612	T	C	0.440358	0.00599	0.00286	0.0362001	0.161384	0.00790424	1.171317e-92	0.0371164	0.0178147	0.0372082	0.0883354	20
ENSG00000107954	10	ENSG00000107954	105303022	rs12411463	10	105333613	T	C	0.16501	0.0235508	0.0101259	0.02	-0.0620812	0.0109641	1.494403e-08	-0.379355	0.176331	0.0314465	0.115653	16
ENSG00000108091	10	ENSG00000108091	61607467	rs12778666	10	61540054	T	C	0.55169	0.00569	0.00287	0.0470999	-0.186656	0.011742	6.711174e-57	-0.0304838	0.015495	0.0491444	0.773876	20
ENSG00000108094	10	ENSG00000108094	35338524	rs2384287	10	35340559	G	A	0.360835	-0.00839	0.003	0.00516	-0.177959	0.00862386	1.314998e-94	0.0471458	0.017012	0.00558276	0.436417	20
ENSG00000108100	10	ENSG00000108100	35698402	rs7909877	10	35584385	T	C	0.308151	-0.00659	0.00309	0.0329997	-0.101575	0.00905931	3.552507e-29	0.0648783	0.0309664	0.0361602	0.216436	20
ENSG00000108179	10	ENSG00000108179	81111159	rs7086293	10	81103247	T	C	0.462227	-0.00721	0.00286	0.0117001	0.137536	0.00793191	2.363845e-67	-0.0524226	0.0210132	0.0126046	0.242354	20
ENSG00000108264	17	ENSG00000108264	35803400	rs2522968	17	35830300	G	A	0.337972	0.01149	0.00297	0.000106999	0.360855	0.00813089	0	0.0318411	0.00826167	0.00011617	0.246218	20
ENSG00000108272	17	ENSG00000108272	34952731	rs62070730	17	34873697	C	T	0.466203	0.0163	0.00286	1.150006e-08	-0.297333	0.00779179	0	-0.0548207	0.00972554	1.732601e-08	0.550731	20
ENSG00000108294	17	ENSG00000108294	36914736	rs663404	17	36927056	T	C	0.16501	0.01394	0.004	0.000489001	0.435346	0.0161714	1.257274e-159	0.0320205	0.00926475	0.000547929	0.219188	20
ENSG00000108296	17	ENSG00000108296	36969537	rs228249	17	36962670	G	A	0.237575	0.00713123	0.0031993	0.0258202	0.235464	0.00931999	7.867734e-141	0.0302859	0.01364	0.0263935	0.0723269	20
ENSG00000108352	17	ENSG00000108352	38342585	rs1107651	17	38326864	T	C	0.0168986	-0.0259327	0.0123372	0.0355402	1.51897	0.0399315	0	-0.0170726	0.00813448	0.0358354	0.542627	20
ENSG00000108384	17	ENSG00000108384	56790818	rs35797125	17	56736547	A	G	0.181909	0.0218552	0.00917252	0.017	0.878078	0.00826968	0	0.0248898	0.0104488	0.017215	0.0964087	20
ENSG00000108387	17	ENSG00000108387	56607895	rs72628394	17	57121313	T	C	0.384692	-0.01706	0.00293	5.680022e-09	0.161622	0.00812589	4.987322e-88	-0.105555	0.0188895	2.296854e-08	0.184323	20
ENSG00000108389	17	ENSG00000108389	56581082	rs4793954	17	56629527	T	G	0.299205	-0.01695	0.00311	4.890013e-08	0.0697903	0.0087988	2.15989e-15	-0.24287	0.054068	7.05768e-06	0.218916	20
ENSG00000108395	17	ENSG00000108395	57122140	rs6503893	17	57149695	G	A	0.362823	-0.01765	0.00295	2.069998e-09	-0.628034	0.0074766	0	0.0281036	0.0047091	2.402801e-09	0.182733	20
ENSG00000108424	17	ENSG00000108424	45744856	rs141601713	17	45614919	T	C	0.0536779	0.0154786	0.00596938	0.00950889	-0.203762	0.0267123	2.384201e-14	-0.0759643	0.0309423	0.0140872	0.336373	20
ENSG00000108443	17	ENSG00000108443	57999186	rs1292060	17	57913849	G	A	0.291252	-0.00719	0.00314	0.0218998	0.100983	0.00853315	2.598082e-32	-0.0712001	0.0316711	0.024569	0.0878509	20
ENSG00000108468	17	ENSG00000108468	46163148	rs59934550	17	46242955	C	T	0.329026	-0.0125	0.00303	3.659991e-05	0.228644	0.0138135	1.543574e-61	-0.0546702	0.0136575	6.255591e-05	0.675631	20
ENSG00000108474	17	ENSG00000108474	16186319	rs11651955	17	16235462	G	A	0.506958	-0.00887	0.00287	0.00197002	0.20276	0.0079752	1.376124e-142	-0.0437463	0.0142589	0.00215492	0.855977	20
ENSG00000108523	17	ENSG00000108523	4845910	rs2586527	17	4825361	G	A	0.225646	0.00772	0.00351	0.0277997	0.470233	0.00934966	0	0.0164174	0.00747152	0.0279969	0.456071	20
ENSG00000108528	17	ENSG00000108528	4841985	rs2243102	17	4839149	C	T	0.43837	0.00745	0.00291	0.0106001	-0.213933	0.00864537	3.474646e-135	-0.034824	0.013675	0.0108795	0.865315	20
ENSG00000108551	17	ENSG00000108551	17398730	rs12449964	17	17544704	T	C	0.442346	0.00671	0.00287	0.0192	0.137746	0.00803849	8.024324e-66	0.0487129	0.0210285	0.0205301	0.119862	20
ENSG00000108587	17	ENSG00000108587	28829495	rs726663	17	28845774	C	T	0.493042	0.01156	0.00285	5e-05	0.0743274	0.00797812	1.203499e-20	0.155528	0.0418203	0.000200047	0.128714	20
ENSG00000108590	17	ENSG00000108590	6550794	rs11078641	17	6547766	C	G	0.110338	-0.0269035	0.0123123	0.0290001	0.465146	0.0138677	1.189662e-246	-0.0578388	0.0265258	0.0292227	0.175951	20
ENSG00000108592	17	ENSG00000108592	61902082	rs2584607	17	61938806	A	G	0.400596	-0.00615458	0.00280008	0.0279602	-0.411473	0.00794612	0	0.0149574	0.00681114	0.0280902	0.0739284	20
ENSG00000108599	17	ENSG00000108599	19844635	rs203477	17	19831819	C	A	0.394632	-0.00607149	0.00282921	0.0318698	0.621242	0.00744116	0	-0.00977315	0.00455563	0.0319294	0.0775345	20
ENSG00000108604	17	ENSG00000108604	61914934	rs11656575	17	61892091	T	C	0.26839	0.01319	0.00316	2.970024e-05	0.333303	0.00871331	0	0.0395736	0.00953713	3.333185e-05	0.763346	20
ENSG00000108654	17	ENSG00000108654	62500025	rs1991401	17	62502435	G	A	0.358847	0.01171	0.00312	0.000175999	-0.584066	0.011711	0	-0.0200491	0.00535697	0.00018211	0.175126	20
ENSG00000108666	17	ENSG00000108666	30664313	rs9901737	17	30681354	G	C	0.359841	-0.01104	0.00293	0.000168	0.36045	0.00789403	0	-0.0306284	0.00815635	0.000173235	0.449985	20
ENSG00000108671	17	ENSG00000108671	30790807	rs118092144	17	30778945	A	G	0.485089	0.00611	0.00285	0.0324004	0.0538425	0.00797761	1.486604e-11	0.113479	0.0555384	0.0410272	0.136474	20
ENSG00000108679	17	ENSG00000108679	76971755	rs931226	17	76820580	T	C	0.0497018	0.0143	0.00644	0.0263003	-0.292957	0.0193519	9.038446e-52	-0.0488127	0.022218	0.0280213	0.277633	20
ENSG00000108773	17	ENSG00000108773	40269251	rs35184688	17	40272406	C	G	0.235586	-0.00963	0.00342	0.00484998	-0.138186	0.0153141	1.823406e-19	0.0696889	0.0259263	0.0071891	0.651374	20
ENSG00000108774	17	ENSG00000108774	40292014	rs2285657	17	40272594	A	C	0.235586	-0.00943	0.00342	0.00580003	0.116077	0.0153128	3.444902e-14	-0.0812389	0.0313517	0.0095638	0.207919	20
ENSG00000108785	17	ENSG00000108785	40699747	rs8073311	17	40740277	G	T	0.476143	0.00629	0.00287	0.0284001	0.304085	0.0138581	1.014589e-106	0.020685	0.0094851	0.0291992	0.483617	20
ENSG00000108786	17	ENSG00000108786	40704231	rs2292751	17	40725799	C	T	0.477137	0.00732449	0.00274634	0.00766302	0.162604	0.00889536	1.203079e-74	0.0450451	0.0170686	0.00831364	0.174387	20
ENSG00000108788	17	ENSG00000108788	40722171	rs60929812	17	40759448	A	G	0.265408	-0.00646616	0.00308059	0.03578	0.147913	0.00883589	6.698867e-63	-0.043716	0.0209902	0.0372793	0.0559379	20
ENSG00000108813	17	ENSG00000108813	48049327	rs1058562	17	48051664	C	T	0.191849	0.00978	0.00353	0.00554	-0.0913762	0.00963945	2.557502e-21	-0.10703	0.0402477	0.00783066	0.161164	14
ENSG00000108852	17	ENSG00000108852	41969896	rs231485	17	41982012	A	G	0.342942	0.00604	0.003	0.0441998	0.185659	0.00823607	1.601665e-112	0.0325327	0.016223	0.0449256	0.127644	20
ENSG00000108924	17	ENSG00000108924	53372399	rs244320	17	53222920	T	C	0.286282	-0.00791977	0.00301132	0.00854594	0.0897709	0.00872053	7.483951e-25	-0.088222	0.034622	0.0108295	0.536151	20
ENSG00000109063	17	ENSG00000109063	10546234	rs7512	17	10583714	C	G	0.471173	-0.00707	0.00289	0.0145999	0.265195	0.0130679	1.464689e-91	-0.0266596	0.0109765	0.0151496	0.913483	20
ENSG00000109099	17	ENSG00000109099	15150869	rs3911955	17	15431549	A	T	0.198807	-0.00729774	0.00332774	0.02834	0.300717	0.00990101	1.275669e-202	-0.0242678	0.0110948	0.0287201	0.860587	20
ENSG00000109189	4	ENSG00000109189	53492921	rs9994546	4	53578213	T	C	0.131213	-0.00972937	0.00414899	0.01902	0.140242	0.0122536	2.491005e-30	-0.0693756	0.0301991	0.0216033	0.0901597	20
ENSG00000109272	4	ENSG00000109272	74719389	rs7658970	4	74713950	T	C	0.286282	-0.00649	0.00316	0.0398997	0.758779	0.00775406	0	-0.00855321	0.0041655	0.0400391	0.908238	20
ENSG00000109323	4	ENSG00000109323	103617405	rs223489	4	103680984	G	A	0.356859	0.0157566	0.00793236	0.0470002	0.190618	0.00819353	1.017124e-119	0.0826608	0.0417654	0.047797	0.0896823	20
ENSG00000109381	4	ENSG00000109381	140023819	rs12500887	4	140110434	G	C	0.212724	0.01039	0.00344	0.00255	-0.217708	0.00943969	1.0893e-117	-0.0477246	0.0159359	0.00274646	0.403718	20
ENSG00000109452	4	ENSG00000109452	143356449	rs1373036	4	143625262	G	A	0.253479	0.00679	0.00337	0.0436004	-0.443127	0.0092697	0	-0.0153229	0.0076118	0.0441094	0.54094	20
ENSG00000109586	4	ENSG00000109586	174167511	rs1006003	4	174092791	A	G	0.503976	0.00652	0.00286	0.0224001	0.0817133	0.00793241	6.958825e-25	0.0797912	0.0358473	0.0260233	0.74376	20
ENSG00000109618	4	ENSG00000109618	25141915	rs62411562	4	25152346	A	G	0.106362	-0.027904	0.0122011	0.0219999	0.162122	0.0132409	1.808917e-34	-0.172117	0.0765604	0.0245682	0.505983	20
ENSG00000109736	4	ENSG00000109736	2934437	rs17833250	4	2870745	C	G	0.307157	0.01054	0.00316	0.000843995	-0.166389	0.00869496	1.261384e-81	-0.0633457	0.019278	0.00101656	0.0520526	20
ENSG00000109756	4	ENSG00000109756	160153325	rs11100203	4	159857539	G	A	0.370775	0.00882	0.00297	0.00301002	-0.426662	0.0085957	0	-0.0206721	0.00697346	0.00303278	0.0523109	20
ENSG00000109787	4	ENSG00000109787	38684240	rs4833087	4	38704010	A	C	0.237575	-0.0198821	0.00902899	0.0280001	-0.0705418	0.00953138	1.351595e-13	0.281849	0.13354	0.0348075	0.182291	20
ENSG00000109819	4	ENSG00000109819	23831188	rs74893741	4	23867367	G	A	0.178926	0.00841748	0.00364867	0.02108	0.499826	0.0096468	0	0.0168408	0.00730711	0.0211825	0.355828	20
ENSG00000109920	11	ENSG00000109920	47763533	rs11039337	11	47707156	C	T	0.430417	0.0188558	0.00760511	0.0129999	-0.1343	0.0079946	2.490309e-63	-0.140401	0.0572414	0.0141754	0.2456	20
ENSG00000109927	11	ENSG00000109927	121017042	rs1939004	11	120920649	G	A	0.244533	0.00858	0.0034	0.0116001	0.0705183	0.00953259	1.386701e-13	0.121671	0.0509426	0.0169225	0.454512	20
ENSG00000109929	11	ENSG00000109929	121171282	rs727422	11	121168178	A	G	0.0725646	-0.037498	0.014581	0.01	0.541962	0.0162947	1.463508e-242	-0.0691893	0.0269844	0.0103459	0.103701	20
ENSG00000110002	11	ENSG00000110002	124002248	rs592139	11	123927888	G	A	0.151093	0.00927	0.00423	0.0284997	-0.362274	0.0114387	3.922725e-220	-0.0255884	0.0117042	0.0287965	0.488773	20
ENSG00000110013	11	ENSG00000110013	124534306	rs148191463	11	124560385	C	A	0.0178926	-0.02663	0.00969	0.00600994	0.367926	0.0353293	2.135907e-25	-0.0723786	0.0272384	0.00787858	0.0605204	16
ENSG00000110075	11	ENSG00000110075	68305494	rs11228256	11	68251460	A	G	0.27336	-0.0193047	0.0084651	0.0230001	0.159841	0.00930291	3.634525e-66	-0.120775	0.0534241	0.0237792	0.710245	20
ENSG00000110080	11	ENSG00000110080	126267887	rs2936613	11	126184045	T	G	0.176938	0.0080306	0.00337988	0.0175102	-0.16678	0.00992198	2.089719e-63	-0.0481507	0.0204669	0.0186419	0.0555126	20
ENSG00000110092	11	ENSG00000110092	69462548	rs1960217	11	69383728	C	T	0.362823	-0.0159259	0.00797368	0.0460002	-0.184464	0.00909432	1.802304e-91	0.0863362	0.0434353	0.0468454	0.367009	20
ENSG00000110104	11	ENSG00000110104	60614049	rs582246	11	60603647	G	A	0.104374	-0.01005	0.00452	0.0259998	-0.163424	0.0123986	1.131812e-39	0.0614965	0.0280489	0.0283452	0.218231	20
ENSG00000110107	11	ENSG00000110107	60666131	rs4938990	11	60663878	C	G	0.389662	-0.0071	0.00291	0.0145999	-0.152684	0.00820078	2.287815e-77	0.0465013	0.019222	0.0155556	0.302766	20
ENSG00000110108	11	ENSG00000110108	60686130	rs3763840	11	60666341	A	G	0.388668	-0.00688	0.00291	0.0179999	-0.253394	0.00811446	4.526218e-214	0.0271514	0.011517	0.0183978	0.498505	20
ENSG00000110169	11	ENSG00000110169	6458063	rs9787849	11	6468149	G	A	0.208748	-0.0208077	0.00927806	0.025	-0.0896275	0.00980265	6.063086e-20	0.232157	0.106586	0.0293976	0.137368	20
ENSG00000110218	11	ENSG00000110218	93888616	rs4753126	11	93862020	C	T	0.481113	-0.00557981	0.00274057	0.0417503	-0.421779	0.00760807	0	0.0132292	0.00650202	0.0418879	0.319763	20
ENSG00000110324	11	ENSG00000110324	117864629	rs61598135	11	117888352	A	T	0.055666	0.0431917	0.0165387	0.00899995	-0.390607	0.0160308	3.92365e-131	-0.110576	0.0425835	0.00941292	0.461585	15
ENSG00000110422	11	ENSG00000110422	33328393	rs1842499	11	33224862	C	T	0.483101	-0.0201864	0.00759863	0.00790005	-0.0969299	0.00800597	9.674043e-34	0.208258	0.080258	0.00946315	0.0983995	20
ENSG00000110429	11	ENSG00000110429	33779287	rs7125621	11	33806361	T	C	0.388668	0.00894	0.00298	0.00266999	0.227252	0.0083314	8.039335e-164	0.0393395	0.0131922	0.00286355	0.386005	20
ENSG00000110665	11	ENSG00000110665	2320577	rs12800998	11	2317951	T	C	0.357853	-0.00822	0.00301	0.00629999	-0.558045	0.00858186	0	0.01473	0.00539858	0.00636247	0.114243	20
ENSG00000110723	11	ENSG00000110723	108420311	rs2640738	11	108464209	C	T	0.49503	0.0153319	0.00757054	0.0430002	-0.223582	0.00789984	3.256078e-176	-0.0685739	0.0339468	0.0433792	0.6138	20
ENSG00000110768	11	ENSG00000110768	18366216	rs11024614	11	18326758	C	T	0.416501	-0.00765	0.00294	0.00917994	-0.322786	0.00784905	0	0.0236999	0.00912641	0.00940836	0.966159	20
ENSG00000110888	12	ENSG00000110888	30885185	rs17688437	12	30903231	G	T	0.11332	-0.0247977	0.0125713	0.0490004	-0.338521	0.0126173	1.447673e-158	0.073253	0.0372362	0.0491538	0.129019	20
ENSG00000110925	12	ENSG00000110925	51466218	rs3759405	12	51441897	A	G	0.378728	0.00609	0.00296	0.04	0.126875	0.00821429	8.077027e-54	0.0480001	0.0235362	0.0414083	0.156743	20
ENSG00000110931	12	ENSG00000110931	121705804	rs11065504	12	121680460	C	G	0.326044	0.0092	0.00299	0.00209002	0.436288	0.00808657	0	0.021087	0.00686441	0.00212679	0.186101	20
ENSG00000111052	12	ENSG00000111052	81259001	rs10128882	12	81336289	A	G	0.0506958	-0.0156292	0.00666208	0.0189701	-0.97343	0.0200012	0	0.0160558	0.00685187	0.0191154	0.273038	20
ENSG00000111229	12	ENSG00000111229	110880428	rs3759384	12	110888857	T	C	0.384692	0.00939372	0.0027916	0.000766302	-0.236455	0.0151099	3.374778e-55	-0.0397273	0.0120759	0.00100259	0.102365	20
ENSG00000111231	12	ENSG00000111231	110898654	rs11065647	12	110894557	G	A	0.384692	0.00932141	0.00281104	0.000913293	-0.713242	0.00794639	0	-0.0130691	0.0039439	0.000920571	0.101394	20
ENSG00000111271	12	ENSG00000111271	112159380	rs10774634	12	112099245	G	A	0.16998	-0.0205637	0.00992658	0.0379997	0.104784	0.0104402	1.052401e-23	-0.196248	0.0967302	0.0424772	0.613391	16
ENSG00000111276	12	ENSG00000111276	12871648	rs7956514	12	12879254	G	T	0.286282	-0.00719	0.00318	0.0238002	-0.127628	0.00900807	1.441499e-45	0.0563355	0.0252314	0.0255651	0.0655172	20
ENSG00000111300	12	ENSG00000111300	112505663	rs78745958	12	112428171	T	C	0.082505	-0.01632	0.00523	0.00181999	0.297303	0.0140367	1.448029e-99	-0.0548936	0.0177814	0.00202096	0.0674301	16
ENSG00000111325	12	ENSG00000111325	123461858	rs3759115	12	123464279	T	C	0.308151	0.01653	0.00314	1.450007e-07	0.060793	0.0087241	3.205699e-12	0.271906	0.0647329	2.664024e-05	0.0525015	20
ENSG00000111331	12	ENSG00000111331	113393605	rs4767033	12	113364382	T	A	0.364811	0.0064153	0.00288847	0.0263603	-0.233325	0.00838719	2.541346e-170	-0.0274951	0.012419	0.0268317	0.413184	20
ENSG00000111481	12	ENSG00000111481	54720309	rs61614746	12	54740214	A	G	0.127237	0.0292749	0.0118862	0.0140001	0.15183	0.0124213	2.331288e-34	0.192814	0.0798597	0.0157608	0.162819	20
ENSG00000111652	12	ENSG00000111652	6836974	rs7138427	12	6836852	A	G	0.192843	0.01162	0.00365	0.00145001	0.205768	0.0103768	1.653463e-87	0.0564714	0.0179656	0.00167049	0.111972	20
ENSG00000111669	12	ENSG00000111669	6978197	rs7138740	12	6983764	A	T	0.302187	-0.018407	0.00841623	0.0290001	-0.204912	0.00979847	4.112092e-97	0.089829	0.0412965	0.0296136	0.625653	4
ENSG00000111671	12	ENSG00000111671	6989310	rs2269359	12	6993653	A	G	0.303181	-0.0182942	0.00844914	0.0299999	0.775525	0.00775344	0	-0.0235894	0.0108973	0.0304101	0.36087	5
ENSG00000111678	12	ENSG00000111678	7053653	rs2269359	12	6993653	A	G	0.303181	-0.0182942	0.00844914	0.0299999	-0.116835	0.00881535	4.300696e-40	0.156581	0.0732754	0.0326072	0.61729	5
ENSG00000111737	12	ENSG00000111737	120544102	rs147346567	12	120535744	C	G	0.0119284	0.0219553	0.0103125	0.03322	0.186473	0.0316228	3.7062e-09	0.11774	0.0587969	0.045233	0.155952	5
ENSG00000111785	12	ENSG00000111785	107225731	rs7138037	12	107228676	C	G	0.230616	-0.0251941	0.00895451	0.00490004	0.071052	0.00961566	1.477104e-13	-0.354587	0.134854	0.00855346	0.488706	20
ENSG00000111802	6	ENSG00000111802	24658733	rs1047782	6	24650731	T	G	0.324056	-0.01132	0.00309	0.000245002	0.168802	0.00857628	3.052006e-86	-0.0670609	0.0186199	0.000316294	0.0831568	20
ENSG00000111817	6	ENSG00000111817	116667389	rs4945556	6	116785195	G	A	0.358847	-0.00652	0.00297	0.0281002	-0.524583	0.00786362	0	0.0124289	0.00566471	0.0282283	0.105586	20
ENSG00000111880	6	ENSG00000111880	89496666	rs2236286	6	89323492	G	C	0.16501	-0.00953	0.004	0.0171002	-0.526127	0.0107212	0	0.0181135	0.00761168	0.0173269	0.241376	20
ENSG00000111885	6	ENSG00000111885	119584650	rs6932241	6	119657175	C	T	0.382704	-0.00619	0.00294	0.0356	-0.30605	0.00816411	1.483421e-307	0.0202254	0.0096214	0.035542	0.0597253	20
ENSG00000112062	6	ENSG00000112062	36037250	rs9380547	6	36083810	T	A	0.167992	0.0198168	0.0096873	0.0409996	0.202765	0.00984247	2.68827e-94	0.097733	0.048011	0.0417869	0.535272	20
ENSG00000112079	6	ENSG00000112079	36488458	rs9470304	6	36495702	T	C	0.222664	0.01188	0.00366	0.00117001	-0.162206	0.0105901	5.905409e-53	-0.07324	0.0230649	0.00149639	0.163029	20
ENSG00000112118	6	ENSG00000112118	52139243	rs2073036	6	52144081	C	T	0.516899	-0.00682	0.00285	0.0169001	-0.136937	0.00798552	6.483027e-66	0.0498038	0.0210141	0.0177872	0.357814	20
ENSG00000112149	6	ENSG00000112149	14127510	rs6926225	6	14113803	G	A	0.299205	0.00853	0.0032	0.00775997	-0.262031	0.00893997	7.733872e-189	-0.0325535	0.0122627	0.00793863	0.0527515	20
ENSG00000112237	6	ENSG00000112237	100003552	rs2209156	6	99963966	C	G	0.392644	0.00595	0.00288	0.0384999	-0.0617239	0.00801401	1.339502e-14	-0.096397	0.0483089	0.0459958	0.118663	20
ENSG00000112294	6	ENSG00000112294	24516257	rs3761793	6	24493922	A	G	0.154076	-0.0266266	0.0116859	0.0230001	-0.505768	0.0117598	0	0.0526459	0.0231377	0.022886	0.161814	20
ENSG00000112305	6	ENSG00000112305	71474598	rs781967	6	71398202	T	G	0.530815	-0.01219	0.00285	1.909985e-05	-0.447929	0.00826177	0	0.0272142	0.00638239	2.00849e-05	0.124099	20
ENSG00000112309	6	ENSG00000112309	71616561	rs4707856	6	71526966	T	G	0.528827	-0.0233527	0.00758884	0.0021	-0.0944901	0.00812762	3.047323e-31	0.247144	0.0830794	0.00293182	0.179927	20
ENSG00000112419	6	ENSG00000112419	144005152	rs9484759	6	143858683	G	A	0.192843	0.0231628	0.00945901	0.0140001	-0.166475	0.00990866	2.39958e-63	-0.139136	0.0574196	0.0153865	0.897734	20
ENSG00000112651	6	ENSG00000112651	43024655	rs9462853	6	42910666	C	T	0.281312	0.00871	0.0032	0.00657007	0.204705	0.00901626	4.090279e-114	0.042549	0.0157442	0.00688154	0.297734	20
ENSG00000112655	6	ENSG00000112655	43086731	rs6916141	6	43107744	C	T	0.0894632	0.01514	0.00423	0.000342003	-0.229352	0.0119889	1.409891e-81	-0.0660121	0.0187633	0.000434566	0.180482	20
ENSG00000112659	6	ENSG00000112659	43171119	rs6924555	6	43150980	C	T	0.120278	0.01395	0.00394	0.000394003	-0.146164	0.0110311	4.499993e-40	-0.095441	0.0279019	0.000624842	0.330576	20
ENSG00000112667	6	ENSG00000112667	43195294	rs2233823	6	43193947	A	G	0.0705765	0.01713	0.00464	0.000222997	-0.59151	0.0144834	0	-0.0289598	0.00787631	0.000236161	0.395238	20
ENSG00000112799	6	ENSG00000112799	6621778	rs9405943	6	6580752	G	A	0.462227	-0.00582	0.00288	0.0433002	0.545657	0.0074252	0	-0.010666	0.00528003	0.0433762	0.10544	20
ENSG00000112855	5	ENSG00000112855	140074950	rs778597	5	140040665	A	G	0.425447	-0.01624	0.00287	1.580011e-08	0.112711	0.00797602	2.439515e-45	-0.144086	0.027429	1.496069e-07	0.500818	20
ENSG00000112893	5	ENSG00000112893	109115196	rs1076510	5	109028425	A	G	0.16004	0.0116013	0.00374355	0.00193901	-0.175813	0.0106804	6.970433e-61	-0.0659867	0.0216669	0.00232286	0.258022	20
ENSG00000112902	5	ENSG00000112902	9290662	rs11559051	5	9549941	G	C	0.0815109	0.0262227	0.0127397	0.04	0.420445	0.0148941	2.584599e-175	0.0623689	0.0303809	0.0400828	0.251719	20
ENSG00000112941	5	ENSG00000112941	6735939	rs79263588	5	6723732	T	C	0.0218688	-0.03241	0.00948	0.000631001	-0.590537	0.0260762	1.507004e-113	0.0548823	0.0162351	0.00072361	0.448414	20
ENSG00000112972	5	ENSG00000112972	43301555	rs4866820	5	43353777	T	C	0.543738	-0.00705	0.00285	0.0136	0.0476821	0.00796295	2.124401e-09	-0.147854	0.0646702	0.0222379	0.695341	20
ENSG00000112996	5	ENSG00000112996	44814778	rs6875287	5	44941630	T	C	0.371769	-0.0190713	0.00785937	0.015	0.0705245	0.00814483	4.767586e-18	-0.270421	0.115735	0.0194626	0.503349	20
ENSG00000113119	5	ENSG00000113119	140022002	rs3138076	5	140014613	C	T	0.253479	-0.0202943	0.00888377	0.0219999	0.170988	0.00916961	1.330719e-77	-0.118689	0.0523441	0.0233614	0.239876	20
ENSG00000113141	5	ENSG00000113141	140034353	rs778594	5	140027304	C	T	0.403579	-0.01622	0.00289	1.970017e-08	0.224989	0.0079966	3.595648e-174	-0.0720924	0.0130981	3.712325e-08	0.274075	20
ENSG00000113231	5	ENSG00000113231	76615953	rs163037	5	76779753	A	G	0.449304	-0.00833	0.00286	0.00355001	-0.249221	0.00788748	4.046537e-219	0.0334241	0.0115244	0.00372816	0.139197	20
ENSG00000113240	5	ENSG00000113240	178043640	rs4419608	5	178097049	A	G	0.252485	-0.0074	0.00342	0.0302998	-0.464965	0.0095958	0	0.0159152	0.00736273	0.0306499	0.702358	20
ENSG00000113300	5	ENSG00000113300	179963408	rs2387281	5	179988283	C	T	0.0934394	0.00891562	0.00439193	0.0423302	0.752348	0.0123887	0	0.0118504	0.00584089	0.0424718	0.667456	20
ENSG00000113318	5	ENSG00000113318	80061373	rs245105	5	79928518	C	T	0.245527	-0.00858618	0.00319545	0.00720394	0.858351	0.0114426	0	-0.0100031	0.00372517	0.00724691	0.632353	20
ENSG00000113328	5	ENSG00000113328	162868866	rs299302	5	162876836	T	C	0.300199	-0.00644	0.00312	0.0389996	0.130856	0.00902144	1.126401e-47	-0.0492144	0.0240832	0.0410014	0.227525	20
ENSG00000113407	5	ENSG00000113407	33455223	rs6451018	5	33703049	A	C	0.116302	0.00952	0.00453	0.0355001	0.18767	0.0118216	9.410842e-57	0.0507273	0.0243487	0.0372175	0.574174	20
ENSG00000113441	5	ENSG00000113441	96322158	rs2617439	5	96275154	A	G	0.405567	-0.01298	0.00289	7.020047e-06	0.312487	0.00868432	1.548597e-283	-0.0415377	0.00932015	8.320536e-06	0.0986533	20
ENSG00000113504	5	ENSG00000113504	1081324	rs35188965	5	1104938	C	T	0.442346	-0.0156446	0.00767192	0.0409996	0.648862	0.00955072	0	-0.0241108	0.011829	0.0415215	0.298241	20
ENSG00000113520	5	ENSG00000113520	132014023	rs2070874	5	132009710	T	C	0.167992	0.01024	0.00419	0.0143999	-0.171233	0.01083	2.612918e-56	-0.0598016	0.0247602	0.0157252	0.590249	20
ENSG00000113575	5	ENSG00000113575	133545929	rs4642415	5	133540726	G	A	0.117296	0.0284242	0.0118157	0.016	-0.083506	0.0120263	3.822294e-12	-0.340385	0.149746	0.0230216	0.528924	20
ENSG00000113593	5	ENSG00000113593	64871219	rs171531	5	64788843	G	A	0.399602	-0.0191565	0.00791841	0.016	0.362278	0.00833274	0	-0.0528779	0.0218911	0.0157137	0.137524	20
ENSG00000113595	5	ENSG00000113595	64903654	rs259751	5	64894911	G	A	0.378728	-0.0193059	0.00801614	0.016	0.159495	0.0083363	1.351588e-81	-0.121044	0.0506561	0.0168703	0.156971	20
ENSG00000113597	5	ENSG00000113597	64941301	rs149514	5	64851737	C	A	0.459245	-0.0188479	0.00763104	0.0140001	0.186104	0.00880747	4.197669e-99	-0.101276	0.0412834	0.0141593	0.255995	20
ENSG00000113643	5	ENSG00000113643	167929877	rs193466	5	167913603	T	C	0.335984	-0.00842	0.00297	0.00454999	-0.150902	0.00823658	5.626843e-75	0.0557977	0.0199158	0.00508385	0.132814	20
ENSG00000113712	5	ENSG00000113712	148901383	rs10069731	5	148932168	T	G	0.264414	0.00885773	0.00307027	0.00391796	-0.0513601	0.00919542	2.331599e-08	-0.172463	0.0672829	0.0103695	0.137792	20
ENSG00000113758	5	ENSG00000113758	176892505	rs335466	5	176889530	C	A	0.476143	0.01745	0.00287	1.259998e-09	0.340002	0.00829927	0	0.0513232	0.00853359	1.80706e-09	0.378774	19
ENSG00000113761	5	ENSG00000113761	176478943	rs10476207	5	176395297	T	C	0.0347913	-0.0633001	0.0251068	0.012	0.29652	0.0343672	6.243394e-18	-0.213477	0.0882125	0.0155194	0.393693	12
ENSG00000113916	3	ENSG00000113916	187451340	rs3172469	3	187459088	G	T	0.2833	0.00927	0.0032	0.00374999	0.115605	0.00909133	4.818984e-37	0.0801866	0.0283896	0.00473533	0.0820951	20
ENSG00000114013	3	ENSG00000114013	121807098	rs13088702	3	121714019	C	T	0.0785288	-0.0113686	0.00527547	0.0311501	0.324546	0.0148735	1.485534e-105	-0.0350293	0.016334	0.0319881	0.0681673	20
ENSG00000114021	3	ENSG00000114021	100063997	rs2289506	3	100064902	T	C	0.346918	-0.00807	0.00302	0.00755997	-0.285626	0.0123037	3.24259e-119	0.0282538	0.0106431	0.00793892	0.600104	20
ENSG00000114023	3	ENSG00000114023	122117102	rs6438724	3	122083688	A	G	0.408549	-0.00663	0.00288	0.0213998	-0.105949	0.00842293	2.768928e-36	0.0625775	0.0276345	0.0235451	0.319614	20
ENSG00000114054	3	ENSG00000114054	136012943	rs10935184	3	136153468	C	T	0.447316	0.0353592	0.00768553	4.200007e-06	0.441175	0.00759738	0	0.0801477	0.0174752	4.510027e-06	0.0715475	20
ENSG00000114127	3	ENSG00000114127	142096176	rs2306700	3	142123841	T	C	0.148111	0.01182	0.00415	0.00442996	0.190568	0.0114505	3.412804e-62	0.0620249	0.0220935	0.00499465	0.201596	20
ENSG00000114268	3	ENSG00000114268	48577282	rs28563843	3	48574829	A	G	0.0318091	0.022	0.00826	0.00772005	0.496075	0.0207695	4.406566e-126	0.0443481	0.0167539	0.00812018	0.236557	20
ENSG00000114383	3	ENSG00000114383	50361570	rs2298952	3	50286953	G	A	0.11332	0.02834	0.0047	1.700004e-09	-0.119509	0.0146267	3.068596e-16	-0.237137	0.0488775	1.224299e-06	0.0564205	20
ENSG00000114529	3	ENSG00000114529	111827516	rs10511304	3	111793957	A	G	0.188867	0.0222462	0.00951283	0.0189998	-0.124894	0.0101543	9.102377e-35	-0.17812	0.0775316	0.0215965	0.875355	20
ENSG00000114573	3	ENSG00000114573	113498384	rs10470387	3	113526306	G	A	0.384692	0.00702	0.003	0.0192	-0.185734	0.0121956	2.24963e-52	-0.037796	0.0163417	0.0207304	0.411681	20
ENSG00000114735	3	ENSG00000114735	50614474	rs2232245	3	50606807	A	G	0.124254	-0.0237861	0.0114028	0.0369999	-0.215387	0.0123763	7.802061e-68	0.110434	0.05332	0.0383436	0.895749	20
ENSG00000114742	3	ENSG00000114742	39115822	rs1053530	3	39138082	T	C	0.276342	0.0191142	0.00855921	0.0259998	0.712719	0.00876908	0	0.0268187	0.0120138	0.0255931	0.659569	20
ENSG00000114744	3	ENSG00000114744	149463271	rs73005748	3	149461748	C	T	0.0516899	0.01593	0.00598	0.00767008	-0.874146	0.0159673	0	-0.0182235	0.00684905	0.00779711	0.749843	20
ENSG00000114850	3	ENSG00000114850	156265451	rs9830714	3	156248426	T	C	0.243539	-0.0210403	0.00909434	0.021	0.126479	0.0094379	5.949314e-41	-0.166354	0.0729675	0.0226175	0.121065	20
ENSG00000114859	3	ENSG00000114859	184071706	rs62287507	3	184079960	T	C	0.2833	0.0309903	0.00841176	0.000230001	-0.18508	0.0138983	1.848594e-40	-0.167442	0.0471565	0.000384086	0.556323	20
ENSG00000114904	3	ENSG00000114904	52774882	rs2577831	3	52628056	A	C	0.513917	0.01562	0.00285	4.350007e-08	-0.0630488	0.00803333	4.213804e-15	-0.247745	0.0551339	7.005955e-06	0.240038	20
ENSG00000115053	2	ENSG00000115053	232333297	rs12992177	2	232312968	G	C	0.102386	-0.00986	0.00465	0.0340001	-0.433408	0.0129583	2.913196e-245	0.0227499	0.0107504	0.0343294	0.177545	20
ENSG00000115073	2	ENSG00000115073	98276500	rs11692435	2	98275354	A	G	0.083499	-0.0127	0.00513	0.0132999	0.457315	0.0132274	6.366263e-262	-0.0277708	0.0112464	0.0135374	0.787119	20
ENSG00000115107	2	ENSG00000115107	120002306	rs3769653	2	120021319	T	C	0.464215	0.00712	0.00286	0.0126999	-0.530184	0.00798705	0	-0.0134293	0.00539814	0.012855	0.513417	20
ENSG00000115137	2	ENSG00000115137	25180734	rs4146916	2	25194127	A	G	0.110338	0.0240704	0.0116287	0.0379997	-0.28779	0.0119562	5.105353e-128	-0.0836389	0.0405561	0.039179	0.628245	20
ENSG00000115145	2	ENSG00000115145	153002910	rs72859836	2	152965192	T	A	0.181909	0.01008	0.0036	0.00513996	0.295586	0.0105589	1.91689e-172	0.0341018	0.01224	0.00533467	0.398695	20
ENSG00000115239	2	ENSG00000115239	53923553	rs62139774	2	53885647	G	A	0.206759	-0.01586	0.00353	6.929948e-06	-0.152407	0.00993045	3.686638e-53	0.104064	0.0241338	1.61824e-05	0.754755	20
ENSG00000115295	2	ENSG00000115295	29366540	rs7587493	2	29220027	T	C	0.491054	0.00620004	0.00274824	0.0240902	0.172805	0.00789171	2.774532e-106	0.0358789	0.0159879	0.0248244	0.733938	20
ENSG00000115318	2	ENSG00000115318	74771179	rs138239030	2	74780250	C	T	0.0159046	0.021037	0.0105185	0.0454799	-0.624928	0.0325687	4.662446e-82	-0.0336631	0.0169227	0.0466765	0.862797	16
ENSG00000115350	2	ENSG00000115350	75191437	rs2901639	2	75219968	C	A	0.257455	-0.00718132	0.00304939	0.01852	-0.103861	0.0086904	6.399405e-33	0.0691437	0.029925	0.0208566	0.203041	20
ENSG00000115423	2	ENSG00000115423	84895146	rs7561462	2	84686757	G	A	0.394632	0.00695	0.0029	0.0163999	-0.224161	0.00805117	1.342596e-170	-0.0310044	0.0129849	0.0169531	0.316989	20
ENSG00000115459	2	ENSG00000115459	85600196	rs10460585	2	85555262	T	G	0.384692	-0.00837	0.00293	0.00420001	-0.0943286	0.00817845	8.912109e-31	0.0887323	0.0320002	0.0055564	0.823354	20
ENSG00000115484	2	ENSG00000115484	62105581	rs41281525	2	62115776	A	G	0.171968	-0.00945	0.00403	0.0189998	0.27856	0.0111236	2.123112e-138	-0.0339244	0.0145305	0.0195591	0.544886	20
ENSG00000115504	2	ENSG00000115504	63087304	rs7582882	2	62727154	T	C	0.128231	0.00997	0.00454	0.0280001	0.0925528	0.0125495	1.643504e-13	0.107722	0.0511816	0.0353166	0.254604	20
ENSG00000115507	2	ENSG00000115507	63281081	rs17598881	2	63263931	T	A	0.10338	0.01421	0.00418	0.000664998	0.5167	0.0114404	0	0.0275014	0.00811268	0.000699099	0.124413	20
ENSG00000115540	2	ENSG00000115540	198399359	rs115595558	2	198481136	T	C	0.0457256	-0.0174	0.00762	0.0224001	0.20758	0.0299391	4.108403e-12	-0.0838231	0.0386483	0.0300928	0.380596	8
ENSG00000115548	2	ENSG00000115548	86693804	rs4832298	2	86764004	C	T	0.333002	0.00636	0.00307	0.0384999	0.104152	0.00876608	1.482207e-32	0.0610649	0.029921	0.0412638	0.319414	20
ENSG00000115561	2	ENSG00000115561	86839399	rs7596717	2	86766212	C	A	0.400596	0.0193473	0.00780363	0.0129999	-0.213336	0.00916312	6.747418e-120	-0.0906894	0.0367859	0.0136887	0.0669612	20
ENSG00000115568	2	ENSG00000115568	219513508	rs3821044	2	219472332	G	A	0.0258449	-0.01866	0.00791	0.0182999	0.632142	0.0226492	2.006453e-171	-0.0295187	0.0125576	0.0187403	0.947782	8
ENSG00000115602	2	ENSG00000115602	102948229	rs2058660	2	103054449	G	A	0.220676	-0.01089	0.0034	0.00133998	-0.236888	0.00911948	9.24851e-149	0.0459712	0.0144615	0.00147852	0.191041	20
ENSG00000115604	2	ENSG00000115604	102971603	rs11676124	2	102941338	T	C	0.387674	-0.00859	0.00294	0.00350002	-0.314116	0.0080124	0	0.0273466	0.00938557	0.00357187	0.24069	20
ENSG00000115607	2	ENSG00000115607	103052087	rs6734762	2	103062926	T	C	0.528827	0.00732	0.00285	0.0102	0.787025	0.00663576	0	0.00930085	0.00362208	0.0102341	0.0638003	20
ENSG00000115641	2	ENSG00000115641	106014564	rs10190186	2	105997385	G	A	0.0725646	0.0333468	0.014896	0.025	0.637815	0.0153831	0	0.0522829	0.0233888	0.0253921	0.198562	20
ENSG00000115718	2	ENSG00000115718	128181412	rs971207	2	128181518	T	C	0.321074	0.01015	0.00308	0.000974002	-0.175659	0.00850087	7.366136e-95	-0.0577825	0.0177556	0.00113661	0.355412	20
ENSG00000115806	2	ENSG00000115806	171804306	rs17281735	2	171803639	G	T	0.282306	0.0250704	0.00838769	0.00280001	0.098311	0.00890321	2.391089e-28	0.255011	0.0883883	0.0039126	0.853356	20
ENSG00000115825	2	ENSG00000115825	37514798	rs10177970	2	37512968	C	T	0.312127	-0.00708	0.00294	0.0159001	0.324077	0.00808337	0	-0.0218467	0.00908827	0.0162243	0.239409	20
ENSG00000115828	2	ENSG00000115828	37586091	rs7593932	2	37567226	G	A	0.353877	-0.00711	0.00292	0.0147001	0.155743	0.00807947	8.477584e-83	-0.0456521	0.0188978	0.0157035	0.889152	20
ENSG00000115896	2	ENSG00000115896	199053365	rs10497811	2	198902909	A	C	0.449304	0.01397	0.00285	9.400046e-07	0.482041	0.00747925	0	0.0289809	0.00592944	1.020525e-06	0.209249	20
ENSG00000115904	2	ENSG00000115904	39280011	rs4670904	2	39228883	G	C	0.0775348	0.01906	0.00545	0.000474996	0.472709	0.0144248	1.545204e-235	0.0403208	0.0115948	0.000506111	0.676216	20
ENSG00000115935	2	ENSG00000115935	175485972	rs15327	2	175425642	C	T	0.0536779	-0.02017	0.00609	0.000928004	-0.261168	0.0169175	9.115695e-54	0.0772299	0.0238489	0.00120244	0.421521	20
ENSG00000115942	2	ENSG00000115942	201801049	rs76903843	2	201951231	G	A	0.0218688	-0.021268	0.00816744	0.00922402	0.190877	0.0245849	8.229201e-15	-0.111423	0.0451316	0.0135552	0.610792	16
ENSG00000115946	2	ENSG00000115946	68394173	rs12473051	2	68461258	C	G	0.217694	-0.01141	0.00324	0.000418996	-0.205051	0.0101456	7.866431e-91	0.0556448	0.016039	0.000521753	0.0907962	20
ENSG00000115956	2	ENSG00000115956	68608445	rs7424172	2	68632383	C	T	0.27833	0.0072	0.00325	0.0266999	0.49367	0.00851336	0	0.0145847	0.00658815	0.0268446	0.806509	20
ENSG00000115970	2	ENSG00000115970	43608492	rs78434813	2	43787660	A	G	0.0149105	0.0548473	0.026854	0.0409996	-0.266349	0.0284136	6.983531e-21	-0.205923	0.103188	0.0459768	0.747515	20
ENSG00000115993	2	ENSG00000115993	202279116	rs10931945	2	202271124	T	C	0.496024	0.0170234	0.00762982	0.0259998	-0.0515651	0.00803971	1.419401e-10	-0.330134	0.156662	0.0350915	0.677732	14
ENSG00000116062	2	ENSG00000116062	48022156	rs111861797	2	48022688	C	T	0.17992	0.00797178	0.00350254	0.0228302	0.508708	0.0151357	1.206447e-247	0.0156706	0.00690093	0.0231591	0.64567	20
ENSG00000116117	2	ENSG00000116117	205947701	rs35435713	2	206246134	T	C	0.147117	-0.00805482	0.00395426	0.0416601	0.274375	0.0118277	4.814333e-119	-0.029357	0.0144673	0.042439	0.411913	20
ENSG00000116127	2	ENSG00000116127	73725403	rs7576824	2	73611281	G	A	0.279324	-0.01573	0.00313	5.190032e-07	0.436074	0.00842491	0	-0.0360718	0.00721143	5.672769e-07	0.262728	20
ENSG00000116138	1	ENSG00000116138	15886091	rs7515244	1	15873386	G	A	0.298211	0.00671401	0.0029255	0.02172	0.0798716	0.00857526	1.228795e-20	0.08406	0.037723	0.0258573	0.754869	18
ENSG00000116161	1	ENSG00000116161	174974575	rs332783	1	174688398	A	G	0.388668	0.01086	0.00292	0.000198999	-0.0566379	0.00821982	5.563604e-12	-0.191745	0.0585864	0.00106469	0.261998	19
ENSG00000116209	1	ENSG00000116209	54508262	rs60004084	1	54492546	T	C	0.0119284	0.0315	0.01466	0.0317001	-0.542873	0.0417248	1.062198e-38	-0.0580246	0.0273703	0.034007	0.917561	10
ENSG00000116212	1	ENSG00000116212	54422795	rs2294514	1	54432019	A	G	0.145129	-0.00983	0.00401	0.0141	0.171824	0.0114072	2.844775e-51	-0.0572097	0.0236449	0.0155402	0.881334	20
ENSG00000116251	1	ENSG00000116251	6255389	rs74224514	1	6233514	G	A	0.0367793	0.01809	0.00701	0.00990992	-0.207192	0.0214475	4.441302e-22	-0.0873105	0.0350198	0.0126606	0.155483	15
ENSG00000116260	1	ENSG00000116260	180148567	rs3842829	1	180127748	C	T	0.261431	-0.00781	0.00333	0.0188999	0.498837	0.00879828	0	-0.0156564	0.00668124	0.0191119	0.666079	20
ENSG00000116266	1	ENSG00000116266	109320722	rs1333125	1	109295971	G	A	0.230616	0.00642512	0.00317447	0.0429497	-0.183993	0.0134308	1.023703e-42	-0.0349204	0.0174405	0.0452565	0.303048	20
ENSG00000116406	1	ENSG00000116406	184691706	rs11808675	1	184666494	T	A	0.408549	-0.00968	0.00289	0.000809003	-0.230291	0.00798946	1.0641e-182	0.0420338	0.0126338	0.000877571	0.0700756	20
ENSG00000116473	1	ENSG00000116473	112172076	rs72695268	1	112163407	A	G	0.16004	-0.01157	0.00381	0.00237001	-0.182787	0.0104926	5.757005e-68	0.0632977	0.0211583	0.00277491	0.480009	20
ENSG00000116586	1	ENSG00000116586	156026422	rs501791	1	156089873	T	C	0.0656064	0.02272	0.00687	0.000941001	0.157001	0.0246655	1.950396e-10	0.144713	0.0493115	0.00333907	0.244487	10
ENSG00000116641	1	ENSG00000116641	63037184	rs11208004	1	63145439	A	G	0.301193	-0.023074	0.00795269	0.00369998	-0.254706	0.00840064	6.26715e-202	0.0905906	0.0313656	0.00387436	0.166533	20
ENSG00000116649	1	ENSG00000116649	11117361	rs114695938	1	11330784	A	G	0.0208748	-0.0244376	0.0108515	0.0243002	0.170168	0.0277218	8.335719e-10	-0.143609	0.0679256	0.0344972	0.440502	18
ENSG00000116667	1	ENSG00000116667	184477173	rs10911591	1	184352254	T	C	0.189861	-0.00752154	0.00331637	0.0233099	0.122703	0.00977788	4.025615e-36	-0.0612989	0.0274656	0.0256251	0.382893	20
ENSG00000116678	1	ENSG00000116678	65996745	rs6656451	1	65990422	C	T	0.439364	-0.00609	0.00287	0.0338003	0.427014	0.00800224	0	-0.0142618	0.0067264	0.0339828	0.172696	20
ENSG00000116729	1	ENSG00000116729	68631472	rs59129922	1	68737383	A	C	0.159046	-0.00841	0.00391	0.0314	0.769124	0.00970531	0	-0.0109345	0.00508558	0.031547	0.667743	20
ENSG00000116741	1	ENSG00000116741	192779786	rs1890397	1	192770933	A	G	0.459245	-0.00571903	0.00274557	0.0372297	-0.143425	0.00794739	8.359681e-73	0.0398747	0.01927	0.0385212	0.113067	20
ENSG00000116747	1	ENSG00000116747	193044729	rs10921309	1	193054154	A	G	0.38171	0.0186965	0.00761028	0.0140001	-0.0838136	0.00802198	1.496498e-25	-0.223072	0.0932765	0.0167789	0.24606	20
ENSG00000116750	1	ENSG00000116750	193007063	rs3820417	1	193001209	C	T	0.269384	-0.00978	0.00343	0.00436999	0.0884017	0.00946384	9.542896e-21	-0.110631	0.0405675	0.00638953	0.0755723	20
ENSG00000116871	1	ENSG00000116871	36633815	rs11263861	1	36628033	G	A	0.33996	-0.021576	0.00819137	0.00840001	0.406876	0.0089082	0	-0.0530285	0.0201658	0.00854797	0.160168	20
ENSG00000116883	1	ENSG00000116883	36792076	rs12116935	1	36789546	G	A	0.421471	-0.00683	0.00295	0.0204	0.461053	0.0152327	3.089355e-201	-0.0148139	0.00641709	0.0209708	0.3213	20
ENSG00000116885	1	ENSG00000116885	36898757	rs16822829	1	36875586	C	A	0.297217	0.0165615	0.00812691	0.0420001	0.130374	0.00856879	2.812208e-52	0.127031	0.0628919	0.0434018	0.225583	20
ENSG00000116962	1	ENSG00000116962	236183796	rs10924179	1	236259821	T	C	0.210736	-0.00717017	0.0033998	0.03491	-0.135249	0.00945852	2.213421e-46	0.0530145	0.0254092	0.03694	0.196149	20
ENSG00000117020	1	ENSG00000117020	243832958	rs67027895	1	243667216	T	C	0.207753	0.00882319	0.00334338	0.00832204	0.116648	0.00960447	6.083418e-34	0.0756393	0.0293309	0.00991365	0.318434	20
ENSG00000117036	1	ENSG00000117036	157099624	rs1763914	1	157000716	A	G	0.514911	0.00715	0.00285	0.0121001	0.0440013	0.00799704	3.750805e-08	0.162495	0.0711859	0.0224489	0.949934	16
ENSG00000117151	1	ENSG00000117151	85029483	rs17112191	1	85061379	G	T	0.0894632	0.01	0.00479	0.0367003	-0.433582	0.0129222	8.031666e-247	-0.0230637	0.0110689	0.0371917	0.460984	20
ENSG00000117242	1	ENSG00000117242	20973918	rs55665119	1	20949307	C	T	0.487078	-0.0180689	0.00756851	0.017	-0.334239	0.015435	5.500838e-104	0.0540599	0.0227812	0.0176442	0.819257	20
ENSG00000117245	1	ENSG00000117245	21017508	rs669410	1	21009586	C	T	0.394632	0.0182941	0.00806213	0.0230001	-0.0774847	0.00824938	5.842638e-21	-0.236099	0.107041	0.0274059	0.124377	20
ENSG00000117280	1	ENSG00000117280	205740851	rs7522056	1	205735891	A	G	0.32505	0.00877	0.00303	0.00373001	-0.341477	0.00910822	1.286403e-307	-0.0256825	0.00889962	0.00390417	0.0777158	20
ENSG00000117318	1	ENSG00000117318	23885347	rs2742946	1	23886073	C	T	0.480119	-0.0180977	0.00789923	0.0219999	0.142311	0.00870364	4.293088e-60	-0.12717	0.0560489	0.023274	0.790298	20
ENSG00000117500	1	ENSG00000117500	93630792	rs11164876	1	93630510	T	C	0.342942	-0.0239363	0.00792707	0.0025	-0.442324	0.00801918	0	0.0541148	0.0179482	0.00256937	0.14033	20
ENSG00000117505	1	ENSG00000117505	93819797	rs3767964	1	93815490	T	C	0.363817	-0.0203598	0.00783763	0.00940005	0.490599	0.00785837	0	-0.0414999	0.0159895	0.00944664	0.836092	20
ENSG00000117519	1	ENSG00000117519	95377670	rs115786643	1	95395218	C	A	0.0258449	-0.0484513	0.0231204	0.0359998	-0.528091	0.0287106	1.478302e-75	0.0917481	0.0440644	0.0373298	0.265293	20
ENSG00000117569	1	ENSG00000117569	97233785	rs273886	1	97278804	A	G	0.535785	0.00568	0.00285	0.0461998	0.346746	0.00774998	0	0.0163809	0.00822743	0.04648	0.258857	20
ENSG00000117601	1	ENSG00000117601	173879731	rs767053	1	173903737	A	G	0.116302	0.00872449	0.00388446	0.0247201	0.439698	0.0126086	1.908362e-266	0.019842	0.00885268	0.0250031	0.0728543	20
ENSG00000117616	1	ENSG00000117616	25616716	rs55794721	1	25561667	A	G	0.388668	0.0194852	0.00768625	0.0109999	-0.177569	0.00972545	1.780709e-74	-0.109733	0.0437012	0.0120395	0.508696	20
ENSG00000117625	1	ENSG00000117625	211460723	rs2920907	1	211535280	G	C	0.0447316	0.0491901	0.0202493	0.015	-0.135201	0.021244	1.963104e-10	-0.36383	0.160312	0.023237	0.505683	20
ENSG00000117691	1	ENSG00000117691	212612971	rs791721	1	212613741	A	G	0.380716	-0.009	0.0029	0.00194998	-0.186847	0.00808624	3.955782e-118	0.0481677	0.0156601	0.00209917	0.070233	20
ENSG00000117713	1	ENSG00000117713	27065559	rs17162311	1	27174966	G	A	0.0715706	0.0385696	0.0138933	0.00549997	-0.849727	0.0153505	0	-0.0453906	0.0163709	0.00556028	0.202989	20
ENSG00000117859	1	ENSG00000117859	52148870	rs6677209	1	52025277	T	C	0.0457256	0.01928	0.00657	0.00332997	0.222378	0.0178439	1.197086e-35	0.0866993	0.0303524	0.00428436	0.442459	20
ENSG00000118046	19	ENSG00000118046	1208917	rs3764640	19	1207238	T	G	0.219682	0.00985	0.0035	0.00493004	-0.318075	0.0117361	9.250512e-162	-0.0309676	0.0110629	0.00512239	0.926116	20
ENSG00000118197	1	ENSG00000118197	200616060	rs4437908	1	200648439	G	A	0.424453	0.00581	0.00288	0.0439997	-0.617537	0.00725524	0	-0.00940834	0.00466499	0.0437169	0.398328	20
ENSG00000118260	2	ENSG00000118260	208431308	rs13027546	2	208359507	C	G	0.163022	-0.01137	0.00374	0.00237001	0.16986	0.0108817	6.262844e-55	-0.0669376	0.0224319	0.0028447	0.976722	20
ENSG00000118263	2	ENSG00000118263	207985426	rs6739830	2	208082651	A	G	0.416501	0.00752	0.0029	0.00943996	-0.0876386	0.00803935	1.137494e-27	-0.085807	0.0340138	0.0116453	0.285165	20
ENSG00000118276	18	ENSG00000118276	29234004	rs968325	18	29262427	T	C	0.43837	-0.0152231	0.00766208	0.0470002	-0.139314	0.00800378	7.429553e-68	0.109272	0.0553558	0.0483826	0.118692	20
ENSG00000118363	11	ENSG00000118363	74675184	rs1315299	11	74598976	G	C	0.240557	-0.00757	0.00343	0.0274	-0.182244	0.0173768	9.829001e-26	0.0415377	0.0192331	0.0307962	0.35282	20
ENSG00000118432	6	ENSG00000118432	88862830	rs1870832	6	89157027	G	A	0.363817	0.0166323	0.00768666	0.0299999	0.328517	0.0080417	0	0.0506284	0.0234308	0.030714	0.487496	20
ENSG00000118454	1	ENSG00000118454	70773344	rs3795695	1	70766865	C	T	0.106362	-0.0259788	0.0131483	0.0479999	-0.3094	0.0142161	5.090717e-105	0.0839651	0.0426709	0.0490983	0.922411	20
ENSG00000118496	6	ENSG00000118496	146127580	rs34211445	6	146188902	G	T	0.0775348	-0.0261278	0.0130759	0.0460002	-0.188928	0.0137618	6.863182e-43	0.138295	0.0699404	0.0480044	0.197516	20
ENSG00000118513	6	ENSG00000118513	135521382	rs34164109	6	135421176	T	C	0.263419	0.00786	0.00324	0.0152999	-0.0510905	0.00901226	1.4363e-08	-0.153845	0.0689794	0.0257277	0.871495	17
ENSG00000118518	6	ENSG00000118518	127598733	rs9401964	6	127813452	G	A	0.34493	-0.00683	0.00293	0.0196002	-0.122292	0.00848516	4.324225e-47	0.0558502	0.0242705	0.021383	0.463814	20
ENSG00000118579	4	ENSG00000118579	17621865	rs11736333	4	17617208	G	A	0.373757	-0.00692565	0.00281188	0.0137699	-0.245273	0.00823981	1.048098e-194	0.0282364	0.0115034	0.0141038	0.155149	20
ENSG00000118705	20	ENSG00000118705	35838417	rs1744769	20	35769592	T	C	0.199801	0.00949	0.00364	0.00909997	-0.136351	0.0146324	1.181093e-20	-0.0696	0.0277211	0.0120483	0.571641	20
ENSG00000118777	4	ENSG00000118777	89081945	rs36111742	4	89152718	G	A	0.140159	-0.00787987	0.00395973	0.0466198	0.404589	0.0116111	5.051103e-266	-0.0194762	0.00980299	0.0469485	0.344789	20
ENSG00000118873	1	ENSG00000118873	220383715	rs2577130	1	220343816	C	T	0.311133	0.00638	0.00296	0.0314	-0.201441	0.0089236	7.805592e-113	-0.0316718	0.0147609	0.0319012	0.138484	20
ENSG00000118898	16	ENSG00000118898	4971625	rs12102426	16	4922450	G	T	0.450298	0.01172	0.00288	4.689969e-05	-0.239591	0.0081077	6.356748e-192	-0.0489166	0.0121339	5.544586e-05	0.222386	20
ENSG00000118960	2	ENSG00000118960	20805528	rs2305459	2	20823858	T	C	0.367793	-0.00599	0.00295	0.0425001	-0.0994696	0.00898779	1.809693e-28	0.0602194	0.0301523	0.0458064	0.435623	20
ENSG00000118985	5	ENSG00000118985	95259288	rs1841010	5	95251911	C	G	0.289264	0.01404	0.00317	9.670079e-06	-0.167414	0.0130521	1.163599e-37	-0.0838638	0.0200321	2.833286e-05	0.145466	20
ENSG00000119048	5	ENSG00000119048	133717276	rs244692	5	133452535	C	T	0.0755467	-0.0101355	0.0049708	0.0414601	-0.367039	0.0204369	4.037171e-72	0.0276143	0.01363	0.0427656	0.0576013	20
ENSG00000119138	9	ENSG00000119138	73014521	rs35098932	9	73024521	C	T	0.417495	-0.018766	0.00760096	0.0140001	-0.156241	0.00810849	9.81871e-83	0.120109	0.0490467	0.0143302	0.62075	20
ENSG00000119147	2	ENSG00000119147	106687158	rs13014521	2	106687456	C	G	0.126243	-0.01394	0.00434	0.00131	-0.425654	0.0118612	4.97932e-282	0.0327496	0.0102368	0.00137813	0.124685	20
ENSG00000119242	12	ENSG00000119242	124430292	rs3768	12	124499839	T	C	0.222664	0.01295	0.00361	0.000329003	0.278873	0.0102516	6.018205e-163	0.0464369	0.013057	0.000375875	0.324707	20
ENSG00000119328	9	ENSG00000119328	111704742	rs2289480	9	111705501	C	A	0.359841	0.0217425	0.00787171	0.00569994	-0.354389	0.0157129	1.226782e-112	-0.0613521	0.022378	0.00611364	0.11094	20
ENSG00000119383	9	ENSG00000119383	131892227	rs3118625	9	131873256	C	A	0.265408	0.01783	0.00311	9.86007e-09	-0.545277	0.0087095	0	-0.032699	0.00572739	1.134876e-08	0.269448	20
ENSG00000119396	9	ENSG00000119396	123962853	rs56335605	9	123940652	A	G	0.143141	-0.00813	0.00407	0.0455995	-0.359335	0.0118416	2.906984e-202	0.0226251	0.011351	0.0462364	0.579981	20
ENSG00000119421	9	ENSG00000119421	124908421	rs77945901	9	124908349	T	C	0.05666	-0.0528124	0.0166874	0.0016	0.345589	0.0178075	6.734679e-84	-0.152818	0.0489246	0.00178686	0.30128	20
ENSG00000119535	1	ENSG00000119535	36940261	rs3917922	1	36945713	T	C	0.0119284	-0.134277	0.0351929	0.000140001	-0.522563	0.039365	3.241429e-40	0.256958	0.0700733	0.000245417	0.23933	14
ENSG00000119599	14	ENSG00000119599	73409725	rs12587742	14	73393391	A	G	0.184891	-0.0249293	0.00965118	0.00980009	0.759759	0.00891363	0	-0.0328121	0.0127088	0.00982734	0.159818	20
ENSG00000119638	14	ENSG00000119638	75571434	rs77762397	14	75611320	A	G	0.0467197	-0.0339743	0.0162683	0.0369999	0.131085	0.0187549	2.76061e-12	-0.259177	0.129526	0.0453963	0.201623	20
ENSG00000119640	14	ENSG00000119640	75528055	rs175469	14	75571026	G	A	0.508946	-0.00632	0.00285	0.0265002	0.091778	0.00794808	7.626452e-31	-0.0688618	0.0316206	0.0294247	0.904124	20
ENSG00000119655	14	ENSG00000119655	74951887	rs12586772	14	74932641	T	A	0.456262	0.01039	0.00287	0.000294999	-0.282857	0.00788668	1.069721e-281	-0.0367324	0.010198	0.000315893	0.122736	20
ENSG00000119725	14	ENSG00000119725	74376267	rs111480651	14	74374485	G	A	0.102386	-0.00947094	0.00431675	0.0282202	0.161473	0.012639	2.238312e-37	-0.0586534	0.0271249	0.0305917	0.74072	20
ENSG00000119760	2	ENSG00000119760	27880177	rs8731	2	27873326	G	C	0.225646	0.00828301	0.00325974	0.01104	0.093579	0.00962153	2.335995e-22	0.0885136	0.0360033	0.0139525	0.322334	20
ENSG00000119772	2	ENSG00000119772	25510652	rs7578575	2	25488819	A	T	0.329026	0.00973	0.00314	0.00190998	-0.116509	0.00883755	1.093505e-39	-0.0835129	0.0276852	0.00255695	0.332989	20
ENSG00000119777	2	ENSG00000119777	27260170	rs11126857	2	27297757	A	G	0.380716	0.0105085	0.00282032	0.0001948	-0.0481395	0.00816671	3.755901e-09	-0.218293	0.0693094	0.00163526	0.0631243	20
ENSG00000119820	2	ENSG00000119820	32519990	rs3752917	2	32354973	C	T	0.535785	-0.00799992	0.00276814	0.00385496	0.0660176	0.00797449	1.246304e-16	-0.121179	0.0444118	0.00636192	0.210125	20
ENSG00000119929	10	ENSG00000119929	101489103	rs61870432	10	101539259	A	G	0.0238569	0.02627	0.00802	0.00105	-0.145459	0.0249544	5.576099e-09	-0.1806	0.0632448	0.00429584	0.849375	4
ENSG00000119965	10	ENSG00000119965	124702169	rs10794579	10	124686656	T	C	0.398608	0.00696	0.00288	0.0157	0.357772	0.00778633	0	0.0194537	0.00806095	0.0158075	0.855308	20
ENSG00000120057	10	ENSG00000120057	99529108	rs4919139	10	99532860	A	G	0.147117	0.01251	0.0037	0.000715006	0.18441	0.0151104	2.951995e-34	0.067838	0.0208197	0.00112062	0.0738259	20
ENSG00000120087	17	ENSG00000120087	46686486	rs9896015	17	46683094	C	A	0.159046	0.0242739	0.00983853	0.0140001	-0.131673	0.0109957	4.804418e-33	-0.184349	0.0762886	0.0156717	0.763393	20
ENSG00000120137	5	ENSG00000120137	167991052	rs11748896	5	167974976	A	G	0.182903	0.01053	0.00363	0.00376002	0.114344	0.0111719	1.381994e-24	0.0920906	0.0329968	0.00525621	0.480759	20
ENSG00000120158	9	ENSG00000120158	4826966	rs10072	9	4860964	C	T	0.362823	-0.00757127	0.00286032	0.00812999	0.144349	0.00837709	1.543694e-66	-0.0524511	0.0200477	0.00888854	0.637711	20
ENSG00000120162	9	ENSG00000120162	27427493	rs2764328	9	27441056	G	A	0.316103	-0.00705	0.00302	0.0197002	-0.0935605	0.00940175	2.486613e-23	0.0753523	0.0331548	0.0230418	0.0683443	20
ENSG00000120314	5	ENSG00000120314	140048985	rs2530239	5	140062547	T	C	0.43837	-0.01612	0.00287	1.880009e-08	0.376351	0.00767422	0	-0.0428323	0.00767571	2.401803e-08	0.378892	20
ENSG00000120333	1	ENSG00000120333	174986243	rs11808101	1	175014607	C	T	0.479125	0.0234981	0.00763532	0.0021	0.0583074	0.00805796	4.62111e-13	0.403003	0.142301	0.00462507	0.314015	20
ENSG00000120451	11	ENSG00000120451	130765867	rs2276096	11	130777589	C	T	0.198807	-0.0227458	0.00947268	0.016	0.771896	0.00895569	0	-0.0294675	0.0122767	0.016383	0.151987	20
ENSG00000120694	13	ENSG00000120694	31723643	rs2007622	13	31744734	A	G	0.241551	-0.0104204	0.00320924	0.001167	0.216261	0.00918492	1.405884e-122	-0.0481844	0.0149801	0.00129739	0.0906308	20
ENSG00000120697	13	ENSG00000120697	37549155	rs1127446	13	37580139	A	G	0.379722	-0.00689	0.00293	0.0188999	-0.147034	0.008054	1.853897e-74	0.04686	0.020092	0.0196866	0.777921	20
ENSG00000120733	5	ENSG00000120733	137730501	rs79976632	5	137772334	G	A	0.104374	-0.01304	0.00449	0.00363999	-0.414082	0.0134401	1.961019e-208	0.0314914	0.0108913	0.00383513	0.367067	20
ENSG00000120756	3	ENSG00000120756	142373867	rs187588829	3	142282975	A	G	0.0238569	-0.02802	0.01021	0.00605996	0.575148	0.0331245	1.567396e-67	-0.0487179	0.0179723	0.00671378	0.101355	20
ENSG00000120784	19	ENSG00000120784	38143944	rs2927743	19	38132334	A	G	0.383698	-0.00785	0.00294	0.00767008	-0.313895	0.0079045	0	0.0250084	0.00938735	0.00772054	0.227861	20
ENSG00000120798	12	ENSG00000120798	95441574	rs35583	12	95422108	G	A	0.147117	0.01028	0.00368	0.00519996	0.204007	0.0106213	3.209403e-82	0.0503905	0.0182284	0.00570285	0.592785	20
ENSG00000120805	12	ENSG00000120805	101794248	rs12817883	12	101814481	C	A	0.115308	-0.01311	0.00455	0.00400996	0.265475	0.0125872	9.661336e-99	-0.0493832	0.0172983	0.00430638	0.759374	20
ENSG00000120860	12	ENSG00000120860	102431316	rs11111164	12	102492558	T	C	0.215706	-0.01185	0.00346	0.000617007	-0.643981	0.0148544	0	0.0184012	0.00538957	0.000639653	0.121888	20
ENSG00000120885	8	ENSG00000120885	27463491	rs73231005	8	27470778	G	C	0.271372	-0.0210798	0.00857167	0.0140001	0.0775688	0.00924121	4.706812e-17	-0.271756	0.115149	0.0182733	0.798972	20
ENSG00000120889	8	ENSG00000120889	22902169	rs7009522	8	22957606	G	A	0.230616	0.0071	0.00349	0.0420998	0.48875	0.00965733	0	0.0145269	0.00714644	0.0420786	0.617673	20
ENSG00000120963	8	ENSG00000120963	102204263	rs77519446	8	102162237	A	G	0.0337972	-0.0497505	0.021454	0.02	-0.127789	0.0229795	2.682298e-08	0.389318	0.181898	0.0323301	0.143987	6
ENSG00000120992	8	ENSG00000120992	54986757	rs144262265	8	54998078	T	C	0.0218688	-0.0602226	0.0263525	0.0219999	-0.240315	0.0399912	1.864398e-09	0.250598	0.11732	0.0326774	0.838183	14
ENSG00000121083	17	ENSG00000121083	56164684	rs2877858	17	56173203	A	G	0.321074	-0.00942	0.00307	0.00215001	-0.25175	0.00911205	5.087941e-168	0.037418	0.0122696	0.00229105	0.21438	20
ENSG00000121289	19	ENSG00000121289	33416402	rs113479494	19	33373922	G	A	0.337972	0.00623	0.00294	0.0342003	-0.195125	0.00922788	3.054905e-99	-0.0319282	0.0151427	0.0349889	0.240264	20
ENSG00000121454	1	ENSG00000121454	180224400	rs74132437	1	180236731	C	A	0.0705765	-0.0318314	0.0135771	0.0189998	-0.113889	0.014408	2.688007e-15	0.279494	0.124346	0.0245947	0.0829366	20
ENSG00000121690	11	ENSG00000121690	33046269	rs4756561	11	33099455	C	T	0.341948	0.00636539	0.00289731	0.0280201	0.242649	0.00828045	9.27762e-189	0.026233	0.0119739	0.0284626	0.313087	20
ENSG00000121716	7	ENSG00000121716	99949578	rs6955367	7	99961194	G	A	0.177932	-0.01097	0.00364	0.00259998	1.02405	0.00855318	0	-0.0107124	0.00355566	0.00258865	0.812099	20
ENSG00000121742	13	ENSG00000121742	20801322	rs7336358	13	21051031	T	C	0.311133	-0.00704364	0.00298586	0.0183202	0.37352	0.00855452	0	-0.0188574	0.00800549	0.0184946	0.0966163	20
ENSG00000121749	12	ENSG00000121749	72277058	rs61924151	12	72298996	T	C	0.0745527	-0.0276492	0.0128004	0.0309999	0.394819	0.0130872	6.154132e-200	-0.07003	0.0325039	0.0312001	0.064912	20
ENSG00000121775	1	ENSG00000121775	32553049	rs72666752	1	32588784	G	A	0.05666	0.0424158	0.0154675	0.0061	-0.323109	0.0152433	1.022104e-99	-0.131274	0.0482698	0.00653631	0.773909	20
ENSG00000121897	4	ENSG00000121897	39469946	rs1048140	4	39478832	A	G	0.406561	-0.01077	0.00291	0.000215998	0.394543	0.00862173	0	-0.0272974	0.0073997	0.00022515	0.590687	20
ENSG00000121933	1	ENSG00000121933	112066277	rs3393	1	112042149	C	T	0.442346	0.00579814	0.00274144	0.0344699	0.347638	0.00773213	0	0.0166787	0.00789464	0.0346297	0.842521	20
ENSG00000122034	13	ENSG00000122034	28004319	rs1049302	13	27998769	T	C	0.230616	0.0070338	0.0032899	0.0325297	-0.450558	0.00923887	0	-0.0156113	0.00730884	0.0326838	0.323212	20
ENSG00000122035	13	ENSG00000122035	27846145	rs11149470	13	27852569	A	G	0.191849	-0.00827061	0.00346922	0.0171198	-0.174378	0.0101528	4.058472e-66	0.0474292	0.0200855	0.0182081	0.437597	20
ENSG00000122042	13	ENSG00000122042	30381664	rs2487664	13	30405319	A	C	0.247515	-0.00997	0.00343	0.00363999	0.166616	0.00950823	9.497539e-69	-0.059838	0.0208675	0.00413698	0.34811	20
ENSG00000122218	1	ENSG00000122218	160286126	rs7523769	1	160257980	T	A	0.4334	-0.0068	0.00288	0.0184001	0.196362	0.00793407	3.162507e-135	-0.0346299	0.0147334	0.0187513	0.37077	20
ENSG00000122359	10	ENSG00000122359	81937986	rs11591611	10	81936547	A	G	0.237575	0.00806041	0.00329669	0.01448	-0.326838	0.00919865	1.627217e-276	-0.0246618	0.0101105	0.0147185	0.098254	20
ENSG00000122378	10	ENSG00000122378	82180169	rs10788630	10	82206018	T	C	0.537773	-0.00663	0.00285	0.02	0.361086	0.00855787	0	-0.0183613	0.00790483	0.0201905	0.583857	20
ENSG00000122484	1	ENSG00000122484	92809126	rs34090353	1	92823698	C	G	0.342942	0.0251019	0.0078526	0.00140001	0.204703	0.00823356	1.918019e-136	0.122626	0.0386768	0.00152158	0.163495	20
ENSG00000122547	7	ENSG00000122547	36266955	rs61003864	7	36189798	C	T	0.182903	0.0218948	0.00970469	0.0239999	-0.237463	0.00980969	1.877471e-129	-0.0922029	0.0410453	0.0246803	0.700604	20
ENSG00000122565	7	ENSG00000122565	26246879	rs11973430	7	26152232	T	C	0.210736	0.0237355	0.0093016	0.0109999	-0.164996	0.00997327	1.77473e-61	-0.143855	0.0570414	0.0116709	0.555527	20
ENSG00000122643	7	ENSG00000122643	33078075	rs6955792	7	33063492	A	G	0.291252	-0.0090204	0.00295654	0.00227898	0.228229	0.016117	1.601593e-45	-0.0395234	0.0132515	0.0028585	0.228666	20
ENSG00000122705	9	ENSG00000122705	36247815	rs2296818	9	36220134	C	T	0.0497018	-0.02071	0.00617	0.000792009	0.150813	0.0162427	1.6171e-20	-0.137322	0.0435028	0.00159602	0.0683829	20
ENSG00000122707	9	ENSG00000122707	36080439	rs6476527	9	36099871	C	T	0.518887	-0.00748	0.00285	0.00869	-0.0689861	0.00794058	3.695287e-18	0.108428	0.0431566	0.0119907	0.161474	20
ENSG00000122783	7	ENSG00000122783	134816331	rs7798694	7	134848322	A	G	0.270378	0.0248065	0.00839263	0.00309999	0.254972	0.00935623	1.590825e-163	0.097291	0.0331089	0.00329789	0.30846	20
ENSG00000122986	12	ENSG00000122986	111104200	rs113511140	12	111140321	C	T	0.112326	0.0570316	0.0132961	1.79999e-05	-0.319939	0.0147055	6.008205e-105	-0.178258	0.0423582	2.572539e-05	0.103214	20
ENSG00000123106	12	ENSG00000123106	28509532	rs77197716	12	28392167	A	G	0.0467197	-0.01965	0.00734	0.00743002	0.413577	0.0224658	1.108488e-75	-0.0475123	0.0179343	0.00806717	0.437563	20
ENSG00000123143	19	ENSG00000123143	14563272	rs10846	19	14582468	A	G	0.0924453	-0.0112345	0.00460998	0.0147999	-0.260415	0.0140966	3.368472e-76	0.0431407	0.0178558	0.0156893	0.0964288	20
ENSG00000123146	19	ENSG00000123146	14505425	rs62122578	19	14493302	A	G	0.249503	0.00711	0.00321	0.0267997	0.135552	0.0109295	2.536089e-35	0.052452	0.0240555	0.0292238	0.885539	14
ENSG00000123154	19	ENSG00000123154	12782130	rs61735689	19	12780549	C	G	0.0646123	-0.022	0.00591	0.000197002	0.17166	0.0173065	3.4488e-23	-0.12816	0.0367733	0.000491865	0.108146	20
ENSG00000123201	13	ENSG00000123201	51611822	rs1475447	13	51631607	T	C	0.206759	0.01006	0.00336	0.00274998	0.469224	0.010362	0	0.0214396	0.00717639	0.00281247	0.830028	20
ENSG00000123219	5	ENSG00000123219	64836295	rs432206	5	64858687	G	C	0.400596	-0.0186565	0.00792159	0.0189998	0.967579	0.00612133	0	-0.0192816	0.00818793	0.0185285	0.115586	20
ENSG00000123268	12	ENSG00000123268	51186199	rs113923834	12	51161737	T	C	0.335984	-0.00746	0.00307	0.015	0.328374	0.00835424	0	-0.022718	0.00936693	0.0152942	0.124922	20
ENSG00000123297	12	ENSG00000123297	58189113	rs1599932	12	58177943	A	G	0.318091	-0.0226678	0.00808969	0.0051	-0.284544	0.0087018	1.592658e-234	0.0796637	0.0285346	0.00524111	0.120965	20
ENSG00000123338	12	ENSG00000123338	54914610	rs11609712	12	54890515	A	C	0.33002	-0.00663	0.0031	0.0322998	0.187496	0.00883482	5.931741e-100	-0.0353607	0.0166174	0.0333428	0.249025	20
ENSG00000123427	12	ENSG00000123427	58170799	rs10877014	12	58167661	G	A	0.32008	-0.0260064	0.00806959	0.00129999	0.911623	0.00736293	0	-0.0285276	0.00885489	0.00127444	0.166873	20
ENSG00000123472	1	ENSG00000123472	47118974	rs2476158	1	47124788	A	G	0.215706	0.00887	0.00335	0.00816	0.14869	0.0102942	2.734979e-47	0.0596544	0.0229055	0.00920447	0.0529878	20
ENSG00000123485	2	ENSG00000123485	234752637	rs13016553	2	234784331	G	A	0.484095	0.006	0.00285	0.0351998	-0.0635645	0.00795213	1.312701e-15	-0.0943923	0.0463653	0.0417667	0.129831	20
ENSG00000123552	6	ENSG00000123552	99924897	rs7772948	6	99961180	A	G	0.393638	0.00601	0.00288	0.0365999	0.136329	0.00800054	4.147255e-65	0.0440845	0.0212832	0.0383279	0.29641	20
ENSG00000123607	2	ENSG00000123607	166762169	rs1824551	2	166918719	G	A	0.372763	0.01047	0.00298	0.000445995	0.157978	0.0121673	1.511901e-38	0.0662751	0.0195418	0.000695245	0.191013	20
ENSG00000123609	2	ENSG00000123609	152136775	rs4665150	2	152134149	A	G	0.437376	-0.01027	0.00285	0.000318999	0.299984	0.0078111	0	-0.0342352	0.00954224	0.000333544	0.389298	20
ENSG00000123610	2	ENSG00000123610	152225333	rs2278089	2	152146672	G	T	0.413519	0.00836	0.00292	0.00425001	0.374827	0.00784484	0	0.0223036	0.00780423	0.00426471	0.0959345	20
ENSG00000123685	1	ENSG00000123685	212866543	rs2233925	1	212870292	T	C	0.124254	0.00953	0.00404	0.0184001	-0.458526	0.011154	0	-0.020784	0.00882533	0.0185209	0.723276	20
ENSG00000123815	19	ENSG00000123815	41210773	rs66599479	19	41248855	C	A	0.145129	-0.00859	0.00412	0.0370997	-0.138963	0.011274	6.562355e-35	0.061815	0.0300693	0.0398067	0.391359	20
ENSG00000123836	1	ENSG00000123836	207238585	rs1564879	1	207251518	G	A	0.558648	-0.0167807	0.00757325	0.0269998	0.0713972	0.00795034	2.697791e-19	-0.235033	0.109253	0.0314549	0.651363	20
ENSG00000123843	1	ENSG00000123843	207267762	rs12711513	1	207262980	T	G	0.516899	-0.0198674	0.00756111	0.00860003	-0.253141	0.0079281	1.037167e-223	0.0784835	0.0299701	0.00882591	0.683634	20
ENSG00000123975	9	ENSG00000123975	91928865	rs3211663	9	91926088	T	C	0.0854871	-0.01486	0.00497	0.00281002	-0.565087	0.0158023	4.675182e-280	0.0262968	0.00882579	0.00288679	0.858529	20
ENSG00000124151	20	ENSG00000124151	46208111	rs6018517	20	46141139	A	C	0.082505	-0.02228	0.00519	1.740003e-05	0.347936	0.0138291	1.109558e-139	-0.0640349	0.0151321	2.319175e-05	0.184568	20
ENSG00000124207	20	ENSG00000124207	47688169	rs1048590	20	47610297	T	G	0.296223	0.02611	0.00305	1.059986e-17	-0.269879	0.00851167	1.248189e-220	-0.0967472	0.011706	1.400235e-16	0.767637	20
ENSG00000124228	20	ENSG00000124228	47848249	rs59499156	20	47884555	T	C	0.0864811	0.02096	0.00534	8.820029e-05	-0.0955784	0.0149491	1.620199e-10	-0.219296	0.0655587	0.000822709	0.213113	20
ENSG00000124243	20	ENSG00000124243	49452572	rs6702	20	49493609	A	G	0.299205	-0.00779	0.00306	0.0110999	-0.409473	0.0081169	0	0.0190244	0.00748252	0.0110057	0.953449	20
ENSG00000124279	5	ENSG00000124279	7864211	rs162029	5	7865527	A	G	0.17992	0.0227749	0.0100666	0.0239999	-0.289121	0.0102679	1.928854e-174	-0.0787729	0.0349302	0.0241236	0.328149	20
ENSG00000124357	2	ENSG00000124357	71299204	rs2287329	2	71295054	C	A	0.143141	-0.0082	0.00395	0.0379997	-1.11524	0.0138349	0	0.00735266	0.003543	0.0379623	0.13235	20
ENSG00000124370	2	ENSG00000124370	71347091	rs72837605	2	71339855	C	T	0.39662	0.00622	0.00296	0.0357001	0.238017	0.00814392	8.986129e-188	0.0261326	0.0124682	0.0360874	0.354413	20
ENSG00000124374	2	ENSG00000124374	71432041	rs13035834	2	71582253	A	C	0.110338	-0.01947	0.00449	1.450007e-05	-0.134481	0.012829	1.038504e-25	0.144779	0.0361315	6.149599e-05	0.177098	20
ENSG00000124380	2	ENSG00000124380	70126699	rs10496175	2	70153848	C	T	0.244533	-0.0176455	0.00881914	0.0449997	0.496072	0.00903678	0	-0.0355705	0.0177898	0.0455553	0.175481	20
ENSG00000124444	19	ENSG00000124444	44102926	rs59975994	19	44088818	C	T	0.518887	0.0131311	0.00566974	0.02054	-0.0809593	0.00835045	3.160195e-22	-0.162194	0.0720024	0.0242833	0.101025	20
ENSG00000124523	6	ENSG00000124523	13593675	rs2804920	6	13585282	C	T	0.305169	0.0164782	0.00818318	0.0439997	-0.306697	0.00840948	3.267992e-291	-0.053728	0.0267223	0.0443672	0.350445	20
ENSG00000124541	6	ENSG00000124541	42993359	rs61169091	6	43076556	A	G	0.115308	0.01021	0.00408	0.0123001	-0.165758	0.0113832	4.928968e-48	-0.0615958	0.024975	0.0136518	0.322166	20
ENSG00000124587	6	ENSG00000124587	42939283	rs2395943	6	42940673	A	G	0.411531	-0.00792	0.0029	0.00628	-0.91766	0.00614326	0	0.00863065	0.00316074	0.00632233	0.432797	20
ENSG00000124701	6	ENSG00000124701	41026646	rs9367093	6	41012117	C	A	0.192843	0.00975	0.00331	0.00326002	0.0935088	0.00911926	1.135503e-24	0.104268	0.0368293	0.00463852	0.513518	20
ENSG00000124713	6	ENSG00000124713	42930057	rs2395943	6	42940673	A	G	0.411531	-0.00792	0.0029	0.00628	0.434291	0.0113865	0	-0.0182366	0.00669464	0.00644848	0.815223	20
ENSG00000124721	6	ENSG00000124721	38840709	rs9380791	6	38830410	G	A	0.37674	-0.0187088	0.00763813	0.0140001	-0.149503	0.00798488	3.203217e-78	0.12514	0.0515256	0.015153	0.975398	20
ENSG00000124767	6	ENSG00000124767	38657309	rs1781735	6	38672079	T	G	0.491054	-0.0086	0.00285	0.00258	-0.325639	0.00773387	0	0.0264096	0.00877446	0.00261399	0.474166	20
ENSG00000124782	6	ENSG00000124782	7180021	rs2714341	6	7253731	G	T	0.460239	-0.00598	0.00286	0.0365999	-0.172222	0.00872927	1.210668e-86	0.0347227	0.0166995	0.037593	0.74564	20
ENSG00000124784	6	ENSG00000124784	7403999	rs12212766	6	7396836	G	A	0.420477	0.0209906	0.00768246	0.00629999	-0.234976	0.00804838	2.21829e-187	-0.0893309	0.0328376	0.00652052	0.187959	20
ENSG00000124788	6	ENSG00000124788	16530532	rs2301594	6	16754366	A	G	0.17992	0.00700313	0.00349109	0.0448301	-0.346649	0.0101891	1.0716e-253	-0.0202024	0.0100885	0.0452285	0.199155	20
ENSG00000124831	2	ENSG00000124831	238629272	rs7572337	2	238588470	C	G	0.217694	0.00661	0.00333	0.0472999	0.446676	0.0133939	7.481892e-244	0.0147982	0.00746826	0.0475377	0.660813	20
ENSG00000124920	11	ENSG00000124920	61538052	rs198462	11	61524119	A	G	0.494036	-0.0195198	0.00756589	0.00990011	-0.23351	0.00954623	3.843687e-132	0.0835929	0.0325804	0.0102955	0.553846	20
ENSG00000125122	16	ENSG00000125122	67250996	rs2233455	16	67207933	T	C	0.0656064	-0.01224	0.00572	0.0324004	-0.136876	0.0151882	2.023297e-19	0.0894237	0.0429514	0.0373449	0.929322	20
ENSG00000125266	13	ENSG00000125266	107164770	rs8002701	13	107160908	T	C	0.415507	0.0168839	0.00772477	0.0290001	-0.0502498	0.0080174	3.666594e-10	-0.335999	0.162807	0.0390373	0.156124	13
ENSG00000125388	4	ENSG00000125388	3003904	rs2471338	4	2994107	G	T	0.349901	0.01127	0.00303	0.000201999	-0.354541	0.00839409	0	-0.0317876	0.00857933	0.00021128	0.0797494	20
ENSG00000125459	1	ENSG00000125459	155649066	rs138368982	1	155975202	T	C	0.027833	0.0219276	0.0102036	0.0316497	-0.421159	0.0291625	2.823712e-47	-0.0520649	0.0244942	0.0335364	0.424986	20
ENSG00000125538	2	ENSG00000125538	113590904	rs6542082	2	113464709	G	A	0.5	0.01264	0.00285	9.200046e-06	-0.0653327	0.00804194	4.510693e-16	-0.193471	0.0497001	9.910404e-05	0.166174	16
ENSG00000125629	2	ENSG00000125629	118857300	rs12986752	2	118845819	A	G	0.239563	-0.00702	0.00323	0.0299999	-0.189777	0.00908982	8.487302e-97	0.0369907	0.0171119	0.0306418	0.118949	20
ENSG00000125648	19	ENSG00000125648	6450652	rs10404423	19	6461011	C	G	0.469185	-0.0229699	0.00760798	0.0025	-0.2603	0.0130527	1.751903e-88	0.0882438	0.0295608	0.00283423	0.936635	16
ENSG00000125734	19	ENSG00000125734	6733769	rs339399	19	6735348	G	A	0.471173	0.00702	0.00292	0.0161002	-0.193501	0.00990158	4.787583e-85	-0.036279	0.0152042	0.0170271	0.688774	20
ENSG00000125812	20	ENSG00000125812	23348243	rs13037663	20	23425812	T	A	0.32008	0.0174176	0.00793721	0.0280001	0.0528766	0.00860034	7.83669e-10	0.329401	0.159383	0.03876	0.697844	20
ENSG00000125818	20	ENSG00000125818	1121464	rs6032947	20	1129803	C	T	0.12326	0.00923102	0.00455178	0.04255	-0.280409	0.0130036	3.912812e-103	-0.0329198	0.0163043	0.0434776	0.0750729	20
ENSG00000125843	20	ENSG00000125843	3803563	rs8183509	20	3790596	G	A	0.38668	0.00660424	0.00279841	0.0182898	-0.0886974	0.00989462	3.125398e-19	-0.0744581	0.0326251	0.0224757	0.177627	18
ENSG00000125945	1	ENSG00000125945	23690938	rs2849025	1	23693422	T	C	0.269384	-0.022705	0.00867679	0.0089	0.0803103	0.00906294	7.901593e-19	-0.282716	0.112653	0.0120862	0.0596755	20
ENSG00000125952	14	ENSG00000125952	65521152	rs998247	14	65546299	T	C	0.39165	0.00599	0.00289	0.0383999	-0.197013	0.00805581	4.344793e-132	-0.0304041	0.0147217	0.0388983	0.0740443	20
ENSG00000125991	20	ENSG00000125991	34137587	rs6119626	20	34163526	G	A	0.233598	0.0128	0.00347	0.000226001	-0.111396	0.00923572	1.688887e-33	-0.114906	0.0325744	0.000419536	0.0788108	20
ENSG00000126001	20	ENSG00000126001	34071394	rs6060442	20	34093757	T	C	0.250497	0.0310873	0.00904932	0.000589997	-0.17733	0.00894783	2.074036e-87	-0.175308	0.051792	0.000712191	0.214976	20
ENSG00000126214	14	ENSG00000126214	104098060	rs12884809	14	104095320	A	G	0.310139	0.0107	0.00301	0.000380996	0.374979	0.0081414	0	0.0285349	0.00805099	0.000393692	0.0677777	20
ENSG00000126217	13	ENSG00000126217	113651372	rs12323211	13	113622157	G	A	0.0934394	0.01045	0.00462	0.0237001	0.407353	0.0185393	5.289863e-107	0.0256534	0.0114015	0.024448	0.798959	20
ENSG00000126243	19	ENSG00000126243	36431464	rs807660	19	36354606	A	G	0.0248509	-0.02006	0.00792	0.0113	0.578727	0.0248199	2.980763e-120	-0.0346623	0.0137657	0.0118018	0.228649	20
ENSG00000126267	19	ENSG00000126267	36144444	rs4806187	19	36149761	A	G	0.488072	-0.01118	0.00286	9.119898e-05	0.353716	0.00776754	0	-0.0316073	0.00811532	9.829319e-05	0.515916	20
ENSG00000126456	19	ENSG00000126456	50165979	rs7259683	19	50153332	C	T	0.256461	0.0286848	0.00883012	0.0012	0.292491	0.00888771	1.602044e-237	0.0980707	0.0303361	0.00122581	0.0793502	20
ENSG00000126458	19	ENSG00000126458	50141003	rs7251	19	50162909	G	C	0.333002	0.01545	0.00307	5.030023e-07	0.0523575	0.00884566	3.238999e-09	0.295087	0.0769646	0.000126045	0.371395	20
ENSG00000126464	19	ENSG00000126464	50112298	rs8113357	19	50089910	C	T	0.218688	0.0115567	0.00321915	0.000330697	0.0768531	0.0100041	1.563796e-14	0.150374	0.046235	0.00114443	0.128716	20
ENSG00000126522	7	ENSG00000126522	65549665	rs7781880	7	65760297	T	C	0.372763	-0.01105	0.00295	0.000182999	-0.192288	0.00812865	1.033608e-123	0.0574658	0.0155327	0.000215881	0.328312	13
ENSG00000126787	14	ENSG00000126787	55636613	rs11622636	14	55647840	T	C	0.326044	0.0179179	0.00808456	0.0269998	0.0727499	0.00937306	8.386477e-15	0.246294	0.11557	0.0330785	0.304206	20
ENSG00000126821	14	ENSG00000126821	64172844	rs113375480	14	64196135	T	C	0.0328032	0.0181912	0.00793336	0.02186	0.169488	0.0243154	3.160401e-12	0.10733	0.0492755	0.0293933	0.457886	11
ENSG00000126861	17	ENSG00000126861	29611794	rs2952994	17	29422861	A	T	0.286282	0.01028	0.00311	0.000947	0.0704595	0.00863325	3.311586e-16	0.1459	0.0476216	0.002186	0.41388	20
ENSG00000126882	9	ENSG00000126882	134142698	rs79668707	9	134042223	T	C	0.026839	0.02657	0.00862	0.00204	0.156757	0.0236351	3.302708e-11	0.169498	0.0606379	0.00518604	0.559061	8
ENSG00000126883	9	ENSG00000126883	134055502	rs28513357	9	134104852	G	A	0.026839	0.02515	0.00858	0.00336001	0.649167	0.0336196	4.494765e-83	0.0387419	0.0133684	0.00375511	0.786949	20
ENSG00000127325	12	ENSG00000127325	70065198	rs775488	12	70073530	G	A	0.501988	-0.00636	0.00285	0.0256	0.0453249	0.00819944	3.242707e-08	-0.14032	0.0678099	0.0385163	0.345185	20
ENSG00000127364	7	ENSG00000127364	141478738	rs62477694	7	141471145	A	T	0.466203	-0.0168698	0.00758861	0.0259998	0.052993	0.00839479	2.743901e-10	-0.31834	0.151821	0.0360094	0.308904	20
ENSG00000127366	7	ENSG00000127366	141490591	rs2234001	7	141478574	C	G	0.472167	-0.0166632	0.00758376	0.0280001	-0.270639	0.00784599	9.901594e-261	0.0615699	0.0280785	0.0283234	0.426977	20
ENSG00000127419	4	ENSG00000127419	939309	rs11248057	4	906131	G	C	0.285288	0.0291584	0.00865402	0.000749998	-0.130457	0.00952604	1.090599e-42	-0.223509	0.0683143	0.00106873	0.112556	20
ENSG00000127580	16	ENSG00000127580	737533	rs11248944	16	741581	C	A	0.263419	0.00708	0.00343	0.0389996	0.286139	0.01172	1.196806e-131	0.0247432	0.01203	0.0397053	0.167495	20
ENSG00000127838	2	ENSG00000127838	219173315	rs1473901	2	219188838	C	T	0.389662	-0.016702	0.00768774	0.0299999	-0.531465	0.00760247	0	0.0314263	0.0144722	0.0298933	0.313619	20
ENSG00000127946	7	ENSG00000127946	75265450	rs1186222	7	75247329	T	C	0.436382	-0.00619302	0.00280354	0.02718	-0.862639	0.00700202	0	0.00717915	0.00325048	0.0271993	0.450447	20
ENSG00000127948	7	ENSG00000127948	75572345	rs28446604	7	75662518	T	C	0.176938	0.01103	0.00382	0.00391003	0.403317	0.0100179	0	0.0273482	0.0094958	0.00397629	0.88129	20
ENSG00000127957	7	ENSG00000127957	75144866	rs809439	7	75161318	A	T	0.445328	0.00921	0.00293	0.00167001	0.765195	0.0150094	0	0.0120361	0.00383636	0.00170461	0.106534	20
ENSG00000127995	7	ENSG00000127995	94162431	rs2301645	7	94139580	T	G	0.106362	0.01239	0.00503	0.0137	-0.136112	0.0131076	2.926085e-25	-0.0910281	0.0379804	0.0165428	0.76805	20
ENSG00000128245	22	ENSG00000128245	32347018	rs9606887	22	32347771	C	A	0.250497	-0.0209005	0.00880227	0.0179999	0.41291	0.00886965	0	-0.0506175	0.0213453	0.0177227	0.777316	20
ENSG00000128268	22	ENSG00000128268	39870774	rs1005522	22	39845898	C	A	0.251491	-0.0206749	0.00317978	7.941454e-11	0.381362	0.00929499	0	-0.0542134	0.00844202	1.346269e-10	0.0590084	20
ENSG00000128512	7	ENSG00000128512	111606316	rs3807884	7	111845773	C	T	0.119284	-0.00944	0.00412	0.0218998	-0.0837757	0.0127536	5.072203e-11	0.112682	0.0520849	0.0305082	0.291866	20
ENSG00000128536	7	ENSG00000128536	105597059	rs11771868	7	105593180	A	G	0.498012	-0.00697	0.00287	0.0151999	-0.108959	0.0080597	1.208095e-41	0.063969	0.0267618	0.0168342	0.222228	20
ENSG00000128602	7	ENSG00000128602	128841049	rs2718102	7	128810971	T	C	0.198807	0.01127	0.00355	0.0015	-0.0907668	0.010248	8.219736e-19	-0.124164	0.0415477	0.00280373	0.854827	20
ENSG00000128607	7	ENSG00000128607	129741973	rs4443587	7	129778518	T	G	0.436382	0.0166764	0.00770704	0.0299999	-0.352764	0.00856709	0	-0.0472735	0.0218777	0.0307103	0.453969	20
ENSG00000128791	18	ENSG00000128791	9368591	rs9956536	18	9360863	G	A	0.389662	-0.0077	0.00291	0.00816	0.149142	0.0081609	1.304114e-74	-0.0516286	0.0197151	0.00882549	0.621916	20
ENSG00000128829	15	ENSG00000128829	40277072	rs11070245	15	40317792	G	T	0.531809	0.00908	0.00286	0.00152999	-0.20132	0.00786646	1.863188e-144	-0.0451023	0.0143151	0.00162894	0.312443	20
ENSG00000128908	15	ENSG00000128908	41339815	rs28501589	15	41282534	A	G	0.479125	0.00599	0.00286	0.0362001	-0.0567358	0.00889332	1.775499e-10	-0.105577	0.0530561	0.0466005	0.502504	20
ENSG00000128944	15	ENSG00000128944	40680684	rs17733008	15	40674920	C	T	0.0984095	0.0293691	0.0112952	0.00929994	0.977534	0.011939	0	0.0300441	0.0115606	0.00935422	0.538684	20
ENSG00000128973	15	ENSG00000128973	68524439	rs2169215	15	68538856	G	A	0.441352	-0.00635	0.00287	0.0272001	-0.593786	0.00724469	0	0.0106941	0.00483515	0.0269848	0.333833	20
ENSG00000129007	15	ENSG00000129007	68490730	rs8024471	15	68522850	G	A	0.440358	-0.00573	0.00288	0.0464997	-0.32603	0.00778574	0	0.0175751	0.0088435	0.0468846	0.310393	20
ENSG00000129083	11	ENSG00000129083	14493279	rs2575859	11	14510736	C	T	0.349901	0.0067	0.00293	0.0222998	-0.506264	0.00775312	0	-0.0132342	0.00579104	0.0222959	0.145147	20
ENSG00000129103	7	ENSG00000129103	56140029	rs12155441	7	56074118	T	C	0.206759	0.00892	0.00341	0.00886993	0.311661	0.00901947	1.228452e-261	0.0286208	0.0109727	0.00909739	0.749696	20
ENSG00000129128	4	ENSG00000129128	177247255	rs12508640	4	177247169	C	G	0.141153	-0.01216	0.00409	0.00294999	-0.244305	0.0117122	1.262815e-96	0.0497738	0.0169105	0.00324674	0.930532	20
ENSG00000129270	17	ENSG00000129270	34102989	rs4796105	17	34085967	C	A	0.16004	0.00883	0.00375	0.0184999	-0.123167	0.0102562	3.186824e-33	-0.0716915	0.0310263	0.0208512	0.632826	20
ENSG00000129295	8	ENSG00000129295	133636079	rs10110952	8	133725724	T	G	0.451292	0.00707	0.00286	0.0134999	-0.884967	0.00623542	0	-0.00798899	0.00323225	0.013449	0.112105	20
ENSG00000129472	14	ENSG00000129472	21936155	rs1045811	14	21928383	C	T	0.142147	0.0321981	0.0111961	0.004	-0.367784	0.0122159	3.923857e-199	-0.0875462	0.0305806	0.00419914	0.266368	20
ENSG00000129515	14	ENSG00000129515	35064844	rs7146042	14	35074380	T	C	0.405567	0.00709	0.00289	0.0141	-0.370853	0.00774719	0	-0.0191181	0.00780308	0.0142828	0.393092	20
ENSG00000129562	14	ENSG00000129562	23045990	rs5742737	14	23056894	A	G	0.176938	0.01024	0.00378	0.00681004	0.492898	0.0111314	0	0.0207751	0.00768327	0.00685228	0.169162	20
ENSG00000129636	16	ENSG00000129636	47343179	rs9797024	16	47591172	C	A	0.408549	0.01171	0.0029	5.359941e-05	-0.11314	0.0121356	1.131e-20	-0.1035	0.0279328	0.000211123	0.272711	20
ENSG00000129691	8	ENSG00000129691	37982177	rs12550510	8	37969199	T	C	0.0159046	0.0306058	0.0146229	0.0363304	-0.570594	0.043873	1.136998e-38	-0.0536385	0.0259572	0.0387891	0.349085	7
ENSG00000129757	11	ENSG00000129757	2905777	rs234854	11	2850970	G	A	0.261431	-0.0212938	0.00869457	0.0140001	-0.115824	0.0138852	7.329194e-17	0.183845	0.0782353	0.0187783	0.553112	20
ENSG00000129933	19	ENSG00000129933	19450527	rs9304960	19	19465529	A	G	0.152087	-0.0223878	0.00999555	0.025	-0.940509	0.0104235	0	0.0238039	0.0106311	0.0251503	0.669486	20
ENSG00000130165	19	ENSG00000130165	11666006	rs7359902	19	11661890	A	G	0.170974	-0.00915	0.00406	0.0241002	0.306831	0.0110164	1.01302e-170	-0.029821	0.0132753	0.0246814	0.71999	20
ENSG00000130201	19	ENSG00000130201	45726674	rs145605569	19	45742902	T	C	0.261431	-0.01175	0.00326	0.000318999	0.0747114	0.00904321	1.437299e-16	-0.157272	0.0476064	0.000954552	0.405209	20
ENSG00000130202	19	ENSG00000130202	45370958	rs17561351	19	45372329	G	A	0.0606362	-0.0407371	0.0155296	0.00870002	1.53167	0.0147568	0	-0.0265964	0.0101422	0.00873249	0.696334	20
ENSG00000130255	19	ENSG00000130255	5683422	rs1129046	19	5654449	A	G	0.0248509	-0.02364	0.01082	0.0289001	-0.290331	0.0257048	1.392189e-29	0.0814244	0.0379587	0.0319465	0.126636	20
ENSG00000130299	19	ENSG00000130299	17449636	rs11666309	19	17451187	G	A	0.342942	0.00676	0.00303	0.0255	0.165277	0.00944049	1.2625e-68	0.0409012	0.0184812	0.026889	0.132872	20
ENSG00000130309	19	ENSG00000130309	17680187	rs3746317	19	17666919	T	C	0.462227	-0.00598453	0.00278869	0.0318897	-0.369199	0.00848173	0	0.0162095	0.00756253	0.0320812	0.0552167	20
ENSG00000130313	19	ENSG00000130313	17627267	rs73020480	19	17629172	A	G	0.217694	-0.00833	0.00356	0.0192	0.183161	0.0119345	3.698057e-53	-0.0454791	0.0196611	0.020714	0.263147	20
ENSG00000130347	6	ENSG00000130347	107048138	rs2054365	6	107077502	A	G	0.383698	0.0187675	0.00762381	0.0140001	0.3168	0.011776	2.06993e-159	0.0592408	0.0241656	0.0142281	0.31939	20
ENSG00000130348	6	ENSG00000130348	107096872	rs12216505	6	107092785	C	A	0.38171	0.00577	0.00289	0.0457004	-0.41709	0.00774169	0	-0.013834	0.00693372	0.0460243	0.762201	20
ENSG00000130382	19	ENSG00000130382	6246462	rs4807854	19	6258557	C	T	0.235586	0.01078	0.00337	0.00136	0.0826716	0.00949092	3.02268e-18	0.130395	0.0434255	0.0026756	0.0504339	20
ENSG00000130475	19	ENSG00000130475	17878952	rs10402507	19	17855406	G	C	0.227634	-0.01098	0.00356	0.00204998	-0.440887	0.0143991	6.817022e-206	0.0249044	0.0081155	0.00214963	0.64441	20
ENSG00000130487	22	ENSG00000130487	50987956	rs5770883	22	50985732	T	C	0.0854871	-0.01209	0.00529	0.0222998	-0.202781	0.0145412	3.364968e-44	0.0596211	0.0264353	0.024111	0.607155	20
ENSG00000130511	19	ENSG00000130511	18537523	rs8111824	19	18525104	G	T	0.206759	-0.00854661	0.00344621	0.0131401	-0.190103	0.0164347	6.042228e-31	0.0449577	0.0185401	0.0153128	0.624095	20
ENSG00000130513	19	ENSG00000130513	18492764	rs4808795	19	18501035	A	G	0.246521	0.0214017	0.00906798	0.0179999	0.216695	0.0104496	1.599671e-95	0.0987641	0.0421169	0.019027	0.30743	20
ENSG00000130518	19	ENSG00000130518	18376612	rs12608504	19	18389135	A	G	0.358847	-0.01089	0.00296	0.000235999	0.623473	0.00815908	0	-0.0174667	0.0047531	0.000238038	0.395808	20
ENSG00000130560	9	ENSG00000130560	138839020	rs62585226	9	138826100	C	T	0.17495	-0.01131	0.0038	0.00293002	-0.304845	0.0120239	8.284902e-142	0.0371009	0.012551	0.0031164	0.0720529	20
ENSG00000130590	20	ENSG00000130590	62608413	rs817352	20	62611631	T	C	0.173956	-0.01418	0.00377	0.000168	0.465296	0.010298	0	-0.0304752	0.00813039	0.000178031	0.42305	20
ENSG00000130669	19	ENSG00000130669	39644933	rs754703	19	39648322	T	C	0.346918	0.00614	0.00299	0.0403999	-0.215866	0.0082748	5.093901e-150	-0.0284435	0.013894	0.0406405	0.68044	20
ENSG00000130724	19	ENSG00000130724	59064712	rs3794964	19	59070916	C	T	0.263419	-0.0203467	0.00919206	0.0269998	0.0819961	0.00949688	5.92431e-18	-0.248142	0.115729	0.0320196	0.0628096	20
ENSG00000130725	19	ENSG00000130725	59068703	rs3794964	19	59070916	C	T	0.263419	-0.0069	0.00345	0.0458005	0.159618	0.0157151	3.084209e-24	-0.0432282	0.0220292	0.0497253	0.335264	20
ENSG00000130726	19	ENSG00000130726	59058773	rs7257669	19	59064939	C	T	0.263419	-0.0192823	0.00919363	0.0359998	0.149997	0.0094815	2.264943e-56	-0.128551	0.0618282	0.0376025	0.0584364	20
ENSG00000130749	19	ENSG00000130749	47592226	rs62136856	19	47573527	A	G	0.312127	-0.01015	0.00316	0.00131	0.116588	0.010002	2.128486e-31	-0.0870589	0.0281143	0.00195748	0.119241	20
ENSG00000130768	1	ENSG00000130768	28273586	rs7536088	1	28234325	G	A	0.38171	-0.00673	0.00296	0.0229002	-0.156125	0.00817655	2.821556e-81	0.0431066	0.0190931	0.0239644	0.726437	20
ENSG00000130779	12	ENSG00000130779	122831579	rs3817012	12	122839909	T	C	0.104374	-0.01006	0.00461	0.0290001	-0.11003	0.0127651	6.71878e-18	0.0914295	0.0432195	0.0343899	0.629498	20
ENSG00000130787	12	ENSG00000130787	123333253	rs4426165	12	123293807	T	C	0.0904573	-0.01148	0.00558	0.0396999	0.158931	0.0137254	5.241245e-31	-0.0722324	0.0356594	0.0428033	0.0719808	20
ENSG00000130803	19	ENSG00000130803	9262578	rs10408924	19	9253139	G	T	0.406561	0.0177612	0.00770073	0.021	0.254622	0.00836359	1.433963e-203	0.0697552	0.0303305	0.0214573	0.0803361	20
ENSG00000130956	9	ENSG00000130956	99233050	rs1885426	9	99212378	T	C	0.379722	0.0271235	0.00775874	0.000470002	-0.193698	0.00811592	6.842635e-126	-0.14003	0.0404833	0.000542277	0.0635305	20
ENSG00000131018	6	ENSG00000131018	152700877	rs9383626	6	152875862	G	T	0.143141	0.0230186	0.0114856	0.0449997	0.119921	0.0121132	4.162802e-23	0.191949	0.0977195	0.0494974	0.656641	20
ENSG00000131037	19	ENSG00000131037	55591339	rs34367342	19	55583293	A	G	0.298211	0.00645	0.00316	0.0413	0.244796	0.0103156	1.74294e-124	0.0263485	0.0129564	0.0419889	0.851992	20
ENSG00000131051	20	ENSG00000131051	34310882	rs1886695	20	34180535	G	A	0.215706	0.0135	0.00355	0.000142	0.123397	0.00958038	5.818491e-38	0.109403	0.0299966	0.000265138	0.222426	20
ENSG00000131061	20	ENSG00000131061	32349769	rs2281402	20	32319894	T	C	0.176938	0.0098	0.0038	0.00996001	0.11501	0.0104581	3.941819e-28	0.0852101	0.033937	0.0120448	0.482418	20
ENSG00000131127	4	ENSG00000131127	355128	rs55789238	4	396895	G	A	0.27336	0.00815	0.00318	0.0103999	0.0740162	0.0117887	3.416398e-10	0.110111	0.0464051	0.0176528	0.972652	20
ENSG00000131165	16	ENSG00000131165	89717546	rs258341	16	89691142	T	C	0.416501	0.00856	0.00291	0.00329003	0.185867	0.0092017	9.949375e-91	0.0460545	0.0158215	0.00360417	0.126643	20
ENSG00000131236	1	ENSG00000131236	40522113	rs3122425	1	40542901	A	G	0.23161	-0.0173823	0.0085242	0.0409996	0.224109	0.0132552	3.98182e-64	-0.077562	0.0383117	0.0429188	0.256601	20
ENSG00000131323	14	ENSG00000131323	103310825	rs71421262	14	103243408	A	G	0.417495	-0.00858	0.00292	0.00327002	0.20536	0.00807645	1.268376e-142	-0.0417803	0.0143136	0.00351234	0.207587	20
ENSG00000131379	3	ENSG00000131379	14765573	rs2053017	3	14702272	A	G	0.351889	-0.00821	0.00301	0.00628	-0.178733	0.00850803	5.588936e-98	0.0459344	0.0169821	0.00683309	0.189804	20
ENSG00000131381	3	ENSG00000131381	15126125	rs28400318	3	15083416	T	C	0.0328032	0.01464	0.00684	0.0324004	0.337522	0.0198741	1.097325e-64	0.043375	0.0204257	0.0337076	0.450589	19
ENSG00000131409	19	ENSG00000131409	51045725	rs2607238	19	51019404	C	T	0.315109	0.0062685	0.00301226	0.0373904	0.126806	0.00958404	5.810866e-40	0.0494336	0.0240468	0.0398091	0.127765	20
ENSG00000131437	5	ENSG00000131437	132050825	rs7731422	5	132075653	C	A	0.105368	0.01165	0.00508	0.0217	-0.169005	0.0130941	4.110016e-38	-0.0689329	0.0305291	0.0239492	0.875899	20
ENSG00000131470	17	ENSG00000131470	40727091	rs12938909	17	40787764	G	C	0.266402	-0.00630737	0.00308429	0.0408601	0.0901918	0.00896325	8.099918e-24	-0.0699328	0.0348961	0.0450667	0.161967	20
ENSG00000131473	17	ENSG00000131473	40054978	rs34200091	17	40014216	A	G	0.161034	-0.00898	0.00386	0.0198999	-0.195424	0.0108784	3.702649e-72	0.0459514	0.0199169	0.021046	0.834989	20
ENSG00000131484	17	ENSG00000131484	43596351	rs2532233	17	44273218	T	C	0.242545	-0.0193662	0.0067785	0.00428203	-0.610969	0.0271795	6.662176e-112	0.0316975	0.0111839	0.004594	0.209355	20
ENSG00000131495	5	ENSG00000131495	140022847	rs778593	5	140027216	C	T	0.403579	-0.01622	0.00289	1.980022e-08	-0.33236	0.00948257	3.954304e-269	0.0488025	0.00880616	2.992819e-08	0.813041	20
ENSG00000131558	7	ENSG00000131558	133344585	rs5008332	7	132953093	A	G	0.0347913	0.01543	0.00766	0.0438995	-0.390171	0.0187936	9.792235e-96	-0.0395468	0.0197246	0.0449689	0.859851	5
ENSG00000131634	16	ENSG00000131634	1592135	rs8048206	16	1583634	C	T	0.12326	0.01125	0.00422	0.00762992	1.0578	0.0103141	0	0.0106352	0.00399074	0.00769937	0.741362	20
ENSG00000131730	5	ENSG00000131730	80545660	rs11953113	5	80582099	T	C	0.112326	0.0267993	0.0128517	0.0369999	-0.248977	0.0135955	6.493949e-75	-0.107638	0.0519517	0.0382762	0.715041	20
ENSG00000131797	16	ENSG00000131797	31716504	rs4632148	16	31707257	C	T	0.32505	-0.00645931	0.00292541	0.0272402	0.804132	0.00842847	0	-0.00803265	0.00363895	0.0272854	0.464158	20
ENSG00000131943	19	ENSG00000131943	30199042	rs3926	19	30192738	C	T	0.240557	-0.00874	0.00337	0.00954993	-0.557158	0.0085016	0	0.0156867	0.00605328	0.00955742	0.825052	20
ENSG00000131966	14	ENSG00000131966	58684274	rs17832891	14	58678057	A	G	0.0427435	-0.01851	0.00783	0.0181999	-1.00414	0.035085	3.777859e-180	0.0184337	0.0078243	0.0184748	0.24685	20
ENSG00000131969	14	ENSG00000131969	51355283	rs17123107	14	51370539	G	A	0.203777	-0.01054	0.00361	0.00346003	-0.415196	0.00990014	0	0.0253856	0.00871573	0.00358413	0.567591	20
ENSG00000132004	19	ENSG00000132004	12803162	rs117758012	19	12957650	T	C	0.0536779	-0.02493	0.00599	3.160021e-05	0.1547	0.0177478	2.866782e-18	-0.16115	0.0429073	0.000172804	0.179832	20
ENSG00000132016	19	ENSG00000132016	14005213	rs6511898	19	14015711	A	C	0.21173	0.0286467	0.00914804	0.0017	-0.0895313	0.0107038	6.042191e-17	-0.319963	0.109103	0.00336057	0.0671536	16
ENSG00000132024	19	ENSG00000132024	14029353	rs57755087	19	14020934	A	G	0.212724	0.00881	0.00352	0.0123999	-0.112954	0.0107502	8.003533e-26	-0.0779962	0.032035	0.0149033	0.266546	20
ENSG00000132128	1	ENSG00000132128	46748074	rs78378261	1	46897560	T	C	0.0159046	0.03224	0.00916	0.000431996	-0.247253	0.0306241	6.814285e-16	-0.130393	0.0404143	0.00125356	0.422963	18
ENSG00000132142	17	ENSG00000132142	35604416	rs1016678	17	35874192	A	G	0.340954	0.0116	0.00296	8.92997e-05	-0.130127	0.00834467	7.996453e-55	-0.0891438	0.0234544	0.000144267	0.187242	20
ENSG00000132155	3	ENSG00000132155	12665412	rs4684871	3	12697498	G	A	0.432406	-0.0295633	0.00762764	0.000109999	0.153027	0.00810496	1.647013e-79	-0.193191	0.0508846	0.000146669	0.0524244	20
ENSG00000132275	11	ENSG00000132275	6620577	rs11040933	11	6621516	A	G	0.39662	0.00733316	0.00289619	0.0113501	-0.24753	0.00828729	5.034524e-196	-0.0296254	0.0117423	0.0116374	0.271152	20
ENSG00000132305	2	ENSG00000132305	86396974	rs12475126	2	86421332	G	A	0.522863	-0.00566	0.00285	0.0470002	0.533306	0.00737329	0	-0.0106131	0.00534604	0.0471204	0.173385	20
ENSG00000132313	2	ENSG00000132313	86433748	rs13353	2	86437898	C	T	0.0755467	0.0334307	0.0143249	0.02	0.610989	0.0159946	0	0.0547157	0.0234891	0.0198376	0.224289	20
ENSG00000132330	2	ENSG00000132330	238988792	rs62197366	2	239033145	A	G	0.298211	-0.0107691	0.00296833	0.000286003	0.0925416	0.00919568	8.001737e-24	-0.11637	0.0340963	0.00064255	0.139246	20
ENSG00000132383	17	ENSG00000132383	1768186	rs17734	17	1801144	C	T	0.377734	0.0067	0.00293	0.0220999	-0.510437	0.00756433	0	-0.013126	0.00574347	0.0222907	0.0820337	20
ENSG00000132386	17	ENSG00000132386	1673060	rs12943466	17	1671272	C	T	0.265408	0.0191425	0.00858228	0.0259998	-0.130894	0.00898379	4.358908e-48	-0.146245	0.0663306	0.0274694	0.722768	20
ENSG00000132436	7	ENSG00000132436	50514959	rs11764792	7	50496841	C	T	0.542744	0.0178151	0.00755921	0.0179999	-0.457075	0.00753049	0	-0.0389764	0.0165507	0.0185244	0.178434	20
ENSG00000132463	4	ENSG00000132463	71693580	rs6814981	4	71691743	C	T	0.0188867	-0.0159241	0.00752558	0.03437	-0.166778	0.0270612	7.138012e-10	0.0954808	0.0477089	0.0453577	0.436694	9
ENSG00000132475	17	ENSG00000132475	73777244	rs2125345	17	73782191	C	T	0.312127	0.00777	0.00313	0.0131999	-0.122376	0.0090424	9.905261e-42	-0.0634928	0.0260036	0.0146186	0.190324	20
ENSG00000132478	17	ENSG00000132478	73801283	rs72860357	17	73754829	A	G	0.0387674	0.02446	0.00719	0.000673008	-0.302104	0.0225802	8.000363e-41	-0.0809654	0.024557	0.000977119	0.575414	20
ENSG00000132485	1	ENSG00000132485	71537977	rs2817869	1	71522404	C	T	0.44831	0.0194239	0.00760713	0.0109999	0.0739094	0.00797244	1.850986e-20	0.262807	0.106758	0.0138275	0.233758	20
ENSG00000132518	17	ENSG00000132518	7914784	rs2816	17	7923564	T	C	0.511928	-0.00677	0.00286	0.0178999	0.0754246	0.00797789	3.255006e-21	-0.0897586	0.0390892	0.0216615	0.313797	20
ENSG00000132589	17	ENSG00000132589	27215525	rs6505095	17	27210253	C	T	0.324056	0.01352	0.00303	8.12999e-06	0.0910066	0.00841454	2.910228e-27	0.148561	0.0360165	3.71066e-05	0.66744	20
ENSG00000132622	20	ENSG00000132622	3723536	rs45495794	20	3734167	C	T	0.0596421	-0.02095	0.0061	0.000592994	0.433895	0.0178855	5.236565e-130	-0.0482835	0.0141989	0.000672581	0.121944	20
ENSG00000132623	20	ENSG00000132623	10026549	rs6057110	20	10016207	G	C	0.191849	-0.0275791	0.0097669	0.00470002	-0.24543	0.0113621	1.765298e-103	0.112371	0.0401337	0.0051117	0.443849	20
ENSG00000132698	1	ENSG00000132698	156035623	rs2275073	1	156030820	C	A	0.206759	0.0184863	0.00911243	0.0420001	-0.0957695	0.00974852	8.874961e-23	-0.193029	0.0971572	0.0469478	0.0616294	20
ENSG00000132716	1	ENSG00000132716	160220212	rs756311	1	160204840	T	A	0.427435	-0.00601	0.00289	0.0379997	0.109926	0.0087751	5.313564e-36	-0.0546733	0.0266503	0.0402175	0.433711	20
ENSG00000132763	1	ENSG00000132763	45971232	rs11211128	1	45982485	A	G	0.217694	0.0177425	0.00898758	0.0479999	0.194184	0.00976544	5.510311e-88	0.0913696	0.0465114	0.0494772	0.105016	20
ENSG00000132781	1	ENSG00000132781	45800488	rs12739418	1	45850319	T	C	0.470179	0.00677	0.00287	0.0181001	-0.25139	0.00790331	4.985408e-222	-0.0269302	0.0114479	0.0186514	0.0656674	20
ENSG00000132825	20	ENSG00000132825	58513623	rs6015696	20	58804705	T	C	0.257455	0.00728	0.00334	0.0293002	-0.100274	0.00925759	2.438617e-27	-0.0726007	0.0339763	0.0326137	0.0506158	20
ENSG00000132906	1	ENSG00000132906	15835178	rs6685648	1	15825195	C	T	0.297217	0.00695651	0.00292659	0.0174502	0.334371	0.00838694	0	0.0208047	0.00876805	0.0176544	0.368959	20
ENSG00000132953	13	ENSG00000132953	21414328	rs9509423	13	21467197	C	T	0.516899	0.0226408	0.0075859	0.00280001	-0.138615	0.00833451	4.128284e-62	-0.163336	0.0556008	0.00330697	0.0522163	20
ENSG00000132972	13	ENSG00000132972	25396174	rs3809337	13	25338132	C	T	0.408549	0.0196005	0.00768138	0.0109999	-0.0727372	0.00820221	7.447107e-19	-0.26947	0.109889	0.0141988	0.276218	20
ENSG00000133028	17	ENSG00000133028	10592673	rs7512	17	10583714	C	G	0.471173	-0.00707	0.00289	0.0145999	-0.425438	0.00800367	0	0.0166182	0.00680018	0.0145343	0.878554	20
ENSG00000133048	1	ENSG00000133048	203151968	rs7518666	1	203163590	C	T	0.177932	-0.0184443	0.00931455	0.0479999	-0.792772	0.00961055	0	0.0232656	0.0117527	0.0477496	0.150527	20
ENSG00000133063	1	ENSG00000133063	203212362	rs2486076	1	203178230	A	G	0.189861	0.0198246	0.00932455	0.0329997	-0.157122	0.0106714	4.547897e-49	-0.126173	0.0599615	0.0353575	0.471232	20
ENSG00000133065	1	ENSG00000133065	205770548	rs823075	1	205774897	T	C	0.39662	-0.00624954	0.00279872	0.0255399	0.21453	0.00803926	6.971831e-157	-0.0291313	0.0130914	0.0260663	0.132893	20
ENSG00000133067	1	ENSG00000133067	202225969	rs3010095	1	202171044	A	G	0.321074	-0.00796	0.00305	0.00905003	0.282656	0.00847167	4.444369e-244	-0.0281615	0.0108235	0.0092712	0.0676752	20
ENSG00000133069	1	ENSG00000133069	205219887	rs1668871	1	205237137	C	T	0.370775	0.0206929	0.00777397	0.00779992	-0.127547	0.00814973	3.30138e-55	-0.162238	0.0618253	0.00868693	0.143934	20
ENSG00000133216	1	ENSG00000133216	23139575	rs2043970	1	23061958	C	A	0.0944334	-0.0105499	0.0049976	0.03476	-0.424626	0.0138737	1.002944e-205	0.0248451	0.0117974	0.0352052	0.727503	20
ENSG00000133246	19	ENSG00000133246	8561468	rs7508201	19	8559154	T	G	0.260437	-0.00787	0.00317	0.0129999	-0.282496	0.0132216	2.756751e-101	0.0278588	0.0112969	0.0136609	0.200261	20
ENSG00000133422	22	ENSG00000133422	31343440	rs5997842	22	31416033	T	C	0.27833	0.01335	0.00318	2.739996e-05	0.223027	0.00926209	4.08943e-128	0.0598581	0.0144734	3.538282e-05	0.0989581	20
ENSG00000133612	7	ENSG00000133612	150812220	rs4725388	7	150782617	A	G	0.284294	0.0072	0.00315	0.0222998	-0.390392	0.00950329	0	-0.018443	0.00808129	0.0224785	0.191927	20
ENSG00000133706	5	ENSG00000133706	145527412	rs72818497	5	145412229	G	A	0.225646	0.0257426	0.00886269	0.00369998	-0.0766103	0.0104431	2.200699e-13	-0.33602	0.124423	0.00692098	0.0848691	9
ENSG00000133739	8	ENSG00000133739	86038846	rs6605627	8	86069915	A	T	0.310139	-0.0179339	0.00807029	0.0259998	-0.176374	0.00852278	3.890405e-95	0.101681	0.0460198	0.0271392	0.541985	20
ENSG00000133943	14	ENSG00000133943	91609326	rs41299205	14	91581272	C	T	0.0477137	0.0391361	0.0181529	0.0309999	0.993084	0.0199448	0	0.0394087	0.0182965	0.0312483	0.680953	20
ENSG00000133962	14	ENSG00000133962	92147045	rs2052204	14	92330819	A	G	0.370775	0.0180364	0.00802558	0.025	0.239521	0.00898769	1.794506e-156	0.0753019	0.0336257	0.0251289	0.131489	20
ENSG00000134013	8	ENSG00000134013	23218771	rs59478886	8	23279174	A	G	0.239563	-0.00878	0.00333	0.00841996	-0.405625	0.0138859	1.397626e-187	0.0216456	0.00824293	0.00864046	0.313851	20
ENSG00000134014	8	ENSG00000134014	27997931	rs2305452	8	27950535	A	G	0.337972	0.00618985	0.00293776	0.0351002	0.539155	0.00793547	0	0.0114807	0.00545144	0.0352057	0.0981868	20
ENSG00000134061	5	ENSG00000134061	66485365	rs3733912	5	66492725	C	G	0.202783	-0.0285793	0.00924312	0.002	-0.197633	0.00988105	5.376319e-89	0.144608	0.0473247	0.00224567	0.0759138	20
ENSG00000134077	3	ENSG00000134077	9416500	rs62246267	3	9403161	A	G	0.149105	0.01499	0.00361	3.290031e-05	-0.455684	0.0102564	0	-0.0328956	0.00795668	3.559797e-05	0.0603905	20
ENSG00000134107	3	ENSG00000134107	5023904	rs12489120	3	5020463	T	C	0.0636183	-0.01226	0.00588291	0.0371501	-0.146722	0.0171013	9.52043e-18	0.0835591	0.0412614	0.0428554	0.273982	6
ENSG00000134146	15	ENSG00000134146	35673970	rs8025879	15	35725172	A	G	0.206759	0.00744	0.00331	0.0245002	0.137315	0.0108604	1.213687e-36	0.054182	0.0244831	0.0268952	0.227523	20
ENSG00000134153	15	ENSG00000134153	34385183	rs8028703	15	34378095	C	T	0.110338	0.0316092	0.0127628	0.0129999	0.133473	0.0142089	5.798412e-21	0.236821	0.0988884	0.0166282	0.681434	20
ENSG00000134201	1	ENSG00000134201	110257882	rs3754446	1	110253241	C	A	0.336978	0.00705589	0.00298725	0.0181999	-0.252425	0.00979774	2.269642e-146	-0.0279524	0.0118838	0.0186659	0.086582	20
ENSG00000134242	1	ENSG00000134242	114385407	rs2884603	1	114427450	G	A	0.374751	-0.00832	0.00297	0.00509003	0.199344	0.00821528	4.592602e-130	-0.0417369	0.0149978	0.00538816	0.986169	20
ENSG00000134262	1	ENSG00000134262	114442596	rs1217397	1	114447565	A	G	0.249503	0.00611117	0.00304797	0.0449904	-0.228533	0.00901424	8.455069e-142	-0.0267409	0.0133788	0.0456348	0.0648821	20
ENSG00000134321	2	ENSG00000134321	7022153	rs2595163	2	6972341	G	A	0.0228628	-0.01928	0.00691	0.00527995	0.221393	0.0196128	1.500793e-29	-0.087085	0.0321508	0.0067559	0.86262	14
ENSG00000134326	2	ENSG00000134326	6993733	rs2250846	2	6976190	T	C	0.0298211	-0.0134196	0.00597225	0.0246502	0.176341	0.0180286	1.355897e-22	-0.0761001	0.0347497	0.0285279	0.721056	11
ENSG00000134330	2	ENSG00000134330	9625229	rs61732203	2	9616161	G	C	0.0347913	0.0210666	0.00964144	0.0288702	-0.578086	0.0527153	5.555894e-28	-0.036442	0.0170061	0.0321225	0.172099	13
ENSG00000134375	1	ENSG00000134375	201932204	rs7513	1	201938995	T	C	0.467197	0.0174863	0.00757217	0.021	0.0692802	0.00797644	3.767504e-18	0.2524	0.113095	0.0256314	0.206087	20
ENSG00000134489	18	ENSG00000134489	22050257	rs673819	18	22065905	T	C	0.0815109	0.01087	0.00466	0.0198002	-0.0758804	0.0130473	6.034492e-09	-0.143252	0.0661679	0.0303898	0.518917	18
ENSG00000134490	18	ENSG00000134490	20897516	rs1865307	18	20880290	A	G	0.454274	-0.00582	0.00286	0.0420001	0.356982	0.00868999	0	-0.0163033	0.00802143	0.0421058	0.123216	20
ENSG00000134539	12	ENSG00000134539	10424253	rs11613226	12	10439229	T	C	0.241551	0.00695	0.00332	0.0363999	0.339568	0.00914602	1.015453e-301	0.0204672	0.00979266	0.036613	0.26378	20
ENSG00000134571	11	ENSG00000134571	47363605	rs11039200	11	47379646	C	A	0.312127	-0.041598	0.00816179	3.500016e-07	-0.588859	0.00794898	0	0.0706418	0.0138931	3.682922e-07	0.0571125	20
ENSG00000134575	11	ENSG00000134575	47265655	rs4752973	11	47269159	C	T	0.190855	0.031669	0.00964908	0.001	-0.584059	0.00893599	0	-0.0542223	0.0165415	0.00104566	0.104134	20
ENSG00000134697	1	ENSG00000134697	38046976	rs2076519	1	38033047	G	T	0.469185	0.00568414	0.00273802	0.0379402	0.204823	0.0117728	8.543417e-68	0.0277514	0.0134626	0.0392668	0.0648555	20
ENSG00000134748	1	ENSG00000134748	52877114	rs7355078	1	52965491	T	C	0.0506958	0.01528	0.00635	0.0161002	0.274663	0.0167731	2.8756e-60	0.0556319	0.0233675	0.0172783	0.106139	20
ENSG00000134765	18	ENSG00000134765	28726009	rs2246737	18	28737160	G	A	0.383698	-0.0156356	0.00765337	0.0409996	-0.310979	0.00789017	0	0.0502786	0.0246436	0.0413274	0.164983	20
ENSG00000134775	18	ENSG00000134775	34118849	rs2046471	18	34635606	A	G	0.265408	0.00713316	0.00315487	0.02374	-0.0879227	0.0101382	4.231125e-18	-0.0811299	0.0370817	0.0286793	0.0808338	20
ENSG00000134779	18	ENSG00000134779	34384572	rs948636	18	34361762	C	G	0.277336	0.00639463	0.00305233	0.0361801	-0.544309	0.00924234	0	-0.0117482	0.00561126	0.0362889	0.248527	20
ENSG00000134802	11	ENSG00000134802	57184740	rs6591424	11	57185404	C	T	0.0367793	0.0129659	0.00605035	0.0321403	-0.219019	0.0197041	1.0558e-28	-0.0591998	0.0281335	0.0353567	0.168623	20
ENSG00000134815	19	ENSG00000134815	47869249	rs2272294	19	47912323	G	T	0.281312	-0.00648	0.0032	0.0427996	0.379533	0.00893556	0	-0.0170736	0.008441	0.0431038	0.846005	20
ENSG00000134824	11	ENSG00000134824	61597639	rs968567	11	61595564	T	C	0.150099	0.0390185	0.00973906	6.199976e-05	0.999342	0.00972902	0	0.0390442	0.00975288	6.245212e-05	0.201821	20
ENSG00000134825	11	ENSG00000134825	61558354	rs174538	11	61560081	A	G	0.313121	0.0333984	0.00816249	4.300015e-05	0.328118	0.00939484	3.071511e-267	0.101788	0.0250469	4.825986e-05	0.291452	20
ENSG00000134871	13	ENSG00000134871	111061766	rs9559794	13	111063799	G	A	0.10338	0.0351337	0.0133304	0.00840001	-0.0865754	0.0123845	2.737097e-12	-0.405816	0.164554	0.0136573	0.319546	17
ENSG00000134873	13	ENSG00000134873	96158935	rs11619109	13	96182760	C	T	0.474155	-0.00599	0.00285	0.0358996	0.110982	0.00802585	1.727606e-43	-0.053973	0.0259749	0.0377195	0.30474	20
ENSG00000134884	13	ENSG00000134884	107207266	rs61965347	13	107223316	A	C	0.319085	-0.0173024	0.00826005	0.0359998	-0.0933512	0.00855821	1.057902e-27	0.185347	0.0901004	0.0396746	0.891456	20
ENSG00000134905	13	ENSG00000134905	111329854	rs440500	13	111300799	G	A	0.204771	-0.0265615	0.010086	0.00850002	-0.425572	0.0145374	2.20337e-188	0.0624137	0.0237956	0.00871823	0.0562519	20
ENSG00000134910	11	ENSG00000134910	125478358	rs505232	11	125492296	A	T	0.306163	-0.00709161	0.00300237	0.0181798	-0.307675	0.012746	9.742326e-129	0.023049	0.00980485	0.0187343	0.0564208	20
ENSG00000134986	5	ENSG00000134986	111165739	rs10079074	5	111102229	T	C	0.260437	-0.0204853	0.00894237	0.0219999	-0.271637	0.0210223	3.408803e-38	0.0754142	0.0334337	0.0240933	0.0998657	20
ENSG00000135069	9	ENSG00000135069	80928534	rs1161855	9	80966916	C	T	0.173956	0.00906	0.00356	0.0109999	0.517246	0.00987022	0	0.0175158	0.00689072	0.0110236	0.18656	20
ENSG00000135074	5	ENSG00000135074	156912662	rs11466784	5	156921651	A	G	0.0805169	-0.01153	0.00571	0.0436004	0.63609	0.0152407	0	-0.0181264	0.00898722	0.0437054	0.616483	20
ENSG00000135077	5	ENSG00000135077	156541361	rs6891966	5	156526331	A	G	0.228628	-0.00751	0.00339	0.0266999	0.237046	0.00943796	3.309138e-139	-0.0316817	0.0143566	0.02733	0.0647194	20
ENSG00000135205	7	ENSG00000135205	76855300	rs12704823	7	76822127	T	C	0.167992	-0.00937	0.00376	0.0128	-0.959294	0.00983467	0	0.0097676	0.00392083	0.0127309	0.248102	20
ENSG00000135213	7	ENSG00000135213	75080807	rs1167830	7	75166401	T	C	0.338966	-0.0198771	0.00809702	0.0140001	-0.490015	0.0176548	1.503908e-169	0.0405643	0.0165885	0.0144724	0.203118	20
ENSG00000135317	6	ENSG00000135317	86259544	rs9444365	6	86494902	G	A	0.0526839	0.014	0.00613	0.0222998	0.145867	0.0259948	2.007001e-08	0.0959778	0.045372	0.0343997	0.558866	16
ENSG00000135334	6	ENSG00000135334	88398358	rs6913873	6	88334600	T	C	0.0894632	-0.0400267	0.0139561	0.00409996	0.155243	0.0145823	1.820192e-26	-0.257833	0.0931037	0.00561752	0.0933809	20
ENSG00000135365	11	ENSG00000135365	46046928	rs2932512	11	46080899	G	A	0.0874751	-0.01262	0.00544	0.0201999	0.181749	0.0150283	1.1389e-33	-0.0694363	0.030477	0.0227078	0.0676075	20
ENSG00000135372	11	ENSG00000135372	34148183	rs4237663	11	34094371	A	G	0.0805169	-0.0102	0.00498	0.0408	-0.328489	0.0138169	6.146755e-125	0.0310513	0.0152165	0.0412872	0.646745	20
ENSG00000135387	11	ENSG00000135387	34097966	rs112474674	11	34105715	G	C	0.0775348	-0.01049	0.005	0.0359998	-0.135466	0.0137278	5.729584e-23	0.0774363	0.0377346	0.0401567	0.689253	20
ENSG00000135390	12	ENSG00000135390	54048851	rs916134	12	54069803	G	A	0.299205	0.00894	0.00315	0.00460999	0.129041	0.0087851	7.627368e-49	0.0692804	0.0248624	0.00532713	0.393833	20
ENSG00000135407	12	ENSG00000135407	58201823	rs56177740	12	58182312	T	C	0.318091	-0.0226021	0.00808997	0.00519996	0.409378	0.0134454	1.292744e-203	-0.0552108	0.0198446	0.00539994	0.0938361	20
ENSG00000135414	12	ENSG00000135414	56143987	rs7302200	12	56449435	A	G	0.327038	0.01581	0.00301	1.559983e-07	-0.0674603	0.00861715	4.933293e-15	-0.23436	0.0537311	1.29042e-05	0.0650034	19
ENSG00000135424	12	ENSG00000135424	56094089	rs73119219	12	56111667	A	G	0.0397614	-0.050539	0.0242028	0.0369999	0.29911	0.028168	2.436705e-26	-0.168964	0.0824656	0.0404712	0.601885	20
ENSG00000135426	12	ENSG00000135426	55360166	rs2252698	12	55343261	T	C	0.257455	-0.00733015	0.00317597	0.0210199	0.515872	0.00990801	0	-0.0142092	0.00616255	0.0211252	0.197864	20
ENSG00000135441	12	ENSG00000135441	56111845	rs4457792	12	56109786	C	G	0.0427435	-0.0496455	0.023362	0.0340001	0.437437	0.0413769	4.018298e-26	-0.113492	0.0544748	0.0372164	0.836415	17
ENSG00000135469	12	ENSG00000135469	56662696	rs1274498	12	56660693	G	A	0.0318091	0.0634636	0.0263656	0.016	-0.33974	0.0323045	7.228645e-26	-0.1868	0.0796118	0.0189564	0.799689	20
ENSG00000135503	12	ENSG00000135503	52368156	rs11612312	12	52349088	C	T	0.209742	-0.0104	0.00355	0.00342997	0.184272	0.00989093	1.821577e-77	-0.0564383	0.0195017	0.00380349	0.433762	20
ENSG00000135519	12	ENSG00000135519	49942515	rs60415769	12	49989105	T	A	0.0685885	0.02277	0.00542	2.650025e-05	-0.304468	0.0159962	8.952116e-81	-0.0747863	0.01823	4.08942e-05	0.377241	20
ENSG00000135521	6	ENSG00000135521	144174715	rs9484759	6	143858683	G	A	0.192843	0.0231628	0.00945901	0.0140001	0.0686851	0.00994543	4.97809e-12	0.337232	0.146116	0.0210009	0.70299	18
ENSG00000135537	6	ENSG00000135537	108732048	rs111228463	6	108854524	T	G	0.0347913	-0.01747	0.00768	0.0229002	0.1383	0.0213927	1.014298e-10	-0.12632	0.0588689	0.0318905	0.0617251	18
ENSG00000135540	6	ENSG00000135540	138878444	rs4397246	6	138917270	T	C	0.2833	-0.00691	0.00326	0.0338003	-0.273582	0.0163951	1.634969e-62	0.0252575	0.0120118	0.0354889	0.753678	20
ENSG00000135617	2	ENSG00000135617	73457750	rs10207625	2	73464808	C	T	0.474155	-0.0138526	0.00273174	3.959041e-07	-0.230121	0.00928745	1.563516e-135	0.0601971	0.012117	6.764571e-07	0.101592	20
ENSG00000135622	2	ENSG00000135622	74895270	rs4366930	2	75242863	T	G	0.473161	0.00701151	0.00274638	0.0106901	-0.0456261	0.00800543	1.202301e-08	-0.153673	0.0659562	0.01981	0.488061	14
ENSG00000135632	2	ENSG00000135632	73447857	rs79992073	2	73454090	T	C	0.0516899	0.0187	0.00616	0.00238002	0.173962	0.0203775	1.377508e-17	0.107494	0.0375821	0.00423295	0.0555529	19
ENSG00000135678	12	ENSG00000135678	69300663	rs12817847	12	69345715	G	A	0.444334	0.00576	0.00287	0.0447002	0.132157	0.00801173	3.959253e-61	0.0435846	0.0218768	0.0463407	0.569423	20
ENSG00000135698	16	ENSG00000135698	82192617	rs2967365	16	82205153	C	T	0.385686	0.00589087	0.00280919	0.0360197	0.568484	0.00754091	0	0.0103624	0.00494345	0.0360655	0.897272	20
ENSG00000135723	16	ENSG00000135723	67272425	rs4783585	16	67267279	A	G	0.0715706	-0.0139	0.00517	0.00719996	-0.546558	0.0146084	2.313482e-306	0.0254319	0.00948359	0.0073255	0.540472	20
ENSG00000135837	1	ENSG00000135837	180003944	rs9425482	1	180060276	A	G	0.351889	-0.0204137	0.00793321	0.01	-0.145848	0.00830086	4.166926e-69	0.139966	0.054974	0.0108954	0.34779	20
ENSG00000135842	1	ENSG00000135842	184851770	rs234109	1	184943184	G	A	0.492048	0.00572	0.00286	0.0454999	-0.156559	0.00793032	9.435716e-87	-0.0365358	0.0183614	0.0466113	0.0767105	20
ENSG00000135845	1	ENSG00000135845	172376279	rs1041911	1	172431986	C	T	0.280318	0.00789774	0.00307784	0.0102799	0.244537	0.00962608	2.301217e-142	0.0322967	0.0126504	0.0106797	0.509177	20
ENSG00000135916	2	ENSG00000135916	231736658	rs9808500	2	231745331	T	C	0.125249	0.01116	0.00419	0.00773998	-0.355029	0.0110082	3.37328e-228	-0.0314341	0.011842	0.00794383	0.746463	20
ENSG00000135930	2	ENSG00000135930	233431558	rs7571154	2	233440924	T	C	0.26839	0.00651	0.00314	0.0379997	0.137244	0.0087734	3.696729e-55	0.0474337	0.023079	0.0398523	0.10672	20
ENSG00000135931	2	ENSG00000135931	232151404	rs12621567	2	232118813	C	T	0.322068	0.00607355	0.00290879	0.0368197	0.0598138	0.00968393	6.549691e-10	0.101541	0.0513343	0.047925	0.385853	20
ENSG00000135945	2	ENSG00000135945	100061717	rs959929	2	100078326	G	C	0.4334	0.00679	0.00287	0.0176999	0.242668	0.00789061	1.081093e-207	0.0279806	0.0118618	0.01833	0.481894	20
ENSG00000135951	2	ENSG00000135951	99692575	rs2516835	2	99779131	T	C	0.389662	-0.0184036	0.0078098	0.0179999	-0.624893	0.00733919	0	0.0294508	0.0125026	0.0184942	0.274357	20
ENSG00000135956	2	ENSG00000135956	96924022	rs58448550	2	96880147	T	G	0.309145	-0.00679848	0.00297787	0.0224202	0.252689	0.00824447	2.683794e-206	-0.0269046	0.0118174	0.0228045	0.0991415	20
ENSG00000135960	2	ENSG00000135960	109558377	rs4676230	2	109647815	A	G	0.0457256	0.01255	0.00614	0.0408997	0.175374	0.0183265	1.075303e-21	0.0715614	0.0358007	0.0456208	0.422867	6
ENSG00000135974	2	ENSG00000135974	105959742	rs4851758	2	105952417	T	C	0.11829	-0.01233	0.00428	0.00398997	0.135923	0.018875	5.968514e-13	-0.0907134	0.0339148	0.00747855	0.644423	13
ENSG00000135976	2	ENSG00000135976	97854745	rs13001139	2	98299983	A	G	0.270378	0.0180292	0.0084821	0.0340001	-0.189248	0.00951523	5.067547e-88	-0.0952674	0.0450751	0.034556	0.585532	20
ENSG00000136040	12	ENSG00000136040	94621975	rs12369480	12	94517858	G	A	0.126243	0.01022	0.00434	0.0184001	0.257072	0.0122463	7.793557e-98	0.0397555	0.0169884	0.0192755	0.075881	18
ENSG00000136044	12	ENSG00000136044	105598545	rs1196796	12	105636724	T	G	0.452286	0.00565	0.00288	0.0494004	-0.441254	0.00766777	0	-0.0128044	0.00653064	0.0499179	0.111423	20
ENSG00000136098	13	ENSG00000136098	52720385	rs9535883	13	52716189	G	C	0.33002	0.0187421	0.00785238	0.017	-0.232162	0.00802185	3.621355e-184	-0.0807286	0.0339377	0.0173724	0.943948	20
ENSG00000136144	13	ENSG00000136144	50132900	rs12431331	13	50142595	G	A	0.22167	-0.0207839	0.00975695	0.0329997	-0.543893	0.00892462	0	0.0382132	0.0179501	0.0332655	0.0559792	20
ENSG00000136147	13	ENSG00000136147	50086434	rs3186013	13	50107904	G	A	0.482107	-0.00698	0.00286	0.0145001	-0.350238	0.00772748	0	0.0199293	0.00817771	0.0148085	0.199101	20
ENSG00000136152	13	ENSG00000136152	46074912	rs2985952	13	46056348	T	C	0.417495	0.00622519	0.0027643	0.0243501	-0.15349	0.00806588	9.698843e-81	-0.0405575	0.0181353	0.0253263	0.985459	20
ENSG00000136158	13	ENSG00000136158	80912598	rs7995973	13	80605786	C	A	0.342942	-0.00737	0.00303	0.0147999	-0.13255	0.00847158	3.515511e-55	0.0556017	0.0231339	0.0162401	0.110141	20
ENSG00000136159	13	ENSG00000136159	48616530	rs76334761	13	48603243	A	G	0.0407555	-0.0505114	0.0203407	0.0129999	0.143378	0.0199925	7.412606e-13	-0.352295	0.150132	0.0189469	0.105187	20
ENSG00000136193	7	ENSG00000136193	29994812	rs62446666	7	30047879	G	C	0.147117	-0.0225543	0.0108056	0.0369999	-0.588848	0.0109831	0	0.0383024	0.0183643	0.0370059	0.390546	20
ENSG00000136315	14	ENSG00000136315	21387979	rs2233859	14	21359808	A	C	0.424453	0.0175201	0.00772967	0.0230001	0.758059	0.0165943	0	0.0231118	0.0102092	0.0235852	0.804364	20
ENSG00000136379	15	ENSG00000136379	81009993	rs7171941	15	81011226	G	A	0.503976	0.0171397	0.00760083	0.0239999	-0.460387	0.00826773	0	-0.0372289	0.0165232	0.0242509	0.122019	20
ENSG00000136381	15	ENSG00000136381	78761785	rs12903295	15	78778972	A	G	0.395626	-0.0155409	0.00779129	0.0460002	0.484565	0.00775468	0	-0.0320718	0.0160871	0.046192	0.203285	20
ENSG00000136383	15	ENSG00000136383	85388312	rs1975277	15	85329558	T	C	0.464215	-0.0158015	0.00759605	0.0379997	-0.0669023	0.00795112	3.955903e-17	0.236188	0.116958	0.043443	0.523084	20
ENSG00000136451	17	ENSG00000136451	56057265	rs34474679	17	56075519	T	C	0.0536779	-0.0393636	0.0157598	0.012	-0.180916	0.0160852	2.385213e-29	0.217579	0.0892331	0.0147556	0.613335	20
ENSG00000136485	17	ENSG00000136485	61649730	rs78617818	17	61635530	T	C	0.0994036	0.00988	0.00461	0.0322003	0.0745345	0.0130997	1.271902e-08	0.132556	0.0660927	0.0448981	0.436985	13
ENSG00000136514	3	ENSG00000136514	187087992	rs3821812	3	187088812	T	C	0.346918	0.00613	0.00297	0.0392998	0.305076	0.00810944	1.016368e-309	0.0200933	0.00974991	0.0393151	0.572582	20
ENSG00000136521	3	ENSG00000136521	179333956	rs6778219	3	179327958	G	A	0.471173	0.0194859	0.00759143	0.01	0.160278	0.00797784	8.953682e-90	0.121576	0.0477492	0.0108924	0.258107	20
ENSG00000136522	3	ENSG00000136522	179314257	rs6788205	3	179330599	A	G	0.0795229	0.0329565	0.0143992	0.0219999	0.13064	0.0158314	1.557693e-16	0.252269	0.114381	0.0274182	0.0918713	14
ENSG00000136541	2	ENSG00000136541	158179681	rs155618	2	158204884	T	C	0.0377734	0.013646	0.00625963	0.02922	-0.147241	0.0200497	2.076096e-13	-0.0926781	0.0443464	0.0366298	0.570874	10
ENSG00000136560	2	ENSG00000136560	162043075	rs10930013	2	162070325	A	G	0.466203	-0.01748	0.00285	8.779909e-10	-0.302358	0.00782379	0	0.0578122	0.00954388	1.382353e-09	0.132443	20
ENSG00000136643	1	ENSG00000136643	213336352	rs10864038	1	213348514	T	C	0.280318	-0.00735	0.00309	0.0172001	-0.101736	0.00863725	5.020297e-32	0.0722455	0.0309857	0.0197231	0.395854	20
ENSG00000136682	2	ENSG00000136682	114224517	rs2441607	2	114235478	C	G	0.161034	-0.00943	0.00352	0.00735005	-0.235057	0.0242988	3.904009e-22	0.040118	0.0155388	0.00982861	0.464531	9
ENSG00000136689	2	ENSG00000136689	113878192	rs72950883	2	113867923	T	C	0.112326	0.0288954	0.0123155	0.0189998	0.173208	0.0120009	3.208197e-47	0.166825	0.0720356	0.0205658	0.372872	20
ENSG00000136715	2	ENSG00000136715	128742242	rs114192718	2	128785663	T	C	0.0646123	-0.01105	0.00537	0.0397997	-0.313114	0.0156372	3.430166e-89	0.0352907	0.0172406	0.0406632	0.49522	20
ENSG00000136770	10	ENSG00000136770	22169082	rs2296624	10	22856946	T	C	0.326044	0.00794	0.00302	0.00849004	-0.0873666	0.00854642	1.570711e-24	-0.0908814	0.0356919	0.010888	0.808097	20
ENSG00000136828	9	ENSG00000136828	129831249	rs10760471	9	129762131	A	T	0.265408	-0.0100268	0.00300295	0.000839499	0.543193	0.00881438	0	-0.018459	0.00553644	0.00085578	0.729589	20
ENSG00000136854	9	ENSG00000136854	130416002	rs537881	9	130485618	G	A	0.407555	-0.00827	0.00287	0.00396004	-0.121754	0.00807101	2.020482e-51	0.0679236	0.0239982	0.00464956	0.524182	20
ENSG00000136872	9	ENSG00000136872	104190482	rs4577	9	104184022	A	G	0.371769	0.00706	0.0029	0.0147999	-0.133101	0.0083216	1.393519e-57	-0.0530425	0.0220389	0.0160946	0.233051	20
ENSG00000136875	9	ENSG00000136875	116046404	rs10981723	9	116059567	C	G	0.193837	-0.0207205	0.00913628	0.0230001	0.163598	0.00977442	6.998008e-63	-0.126655	0.0563561	0.0246146	0.326682	20
ENSG00000136877	9	ENSG00000136877	130566741	rs10819309	9	130581723	A	G	0.429423	0.00742	0.00291	0.0106999	0.0681953	0.0084896	9.527299e-16	0.108805	0.0447698	0.0150852	0.370345	20
ENSG00000136888	9	ENSG00000136888	117355339	rs114240052	9	117339226	T	C	0.028827	-0.0162043	0.00815924	0.0469797	0.356708	0.0274652	1.438709e-38	-0.0454274	0.0231396	0.0496246	0.16615	20
ENSG00000136897	9	ENSG00000136897	104155405	rs7847420	9	104150137	C	T	0.122266	0.00990532	0.00391824	0.0114699	-0.305091	0.0111701	2.956476e-164	-0.0324668	0.0128978	0.0118277	0.363042	20
ENSG00000136933	9	ENSG00000136933	127979629	rs501963	9	127962916	A	G	0.45328	0.00551694	0.00273658	0.0437502	-0.436024	0.00762755	0	-0.0126529	0.00628012	0.0439313	0.225808	20
ENSG00000136960	8	ENSG00000136960	120627509	rs4871419	8	120643639	A	G	0.228628	-0.00942	0.00323	0.00353997	0.231918	0.0089673	1.755762e-147	-0.0406178	0.0140156	0.00375501	0.185516	20
ENSG00000137038	9	ENSG00000137038	7842435	rs13297065	9	7813034	G	A	0.313121	-0.00907	0.00316	0.00412003	0.259157	0.00943629	4.740746e-166	-0.034998	0.0122598	0.00430768	0.56125	20
ENSG00000137040	9	ENSG00000137040	6013330	rs7874301	9	5911506	C	G	0.315109	-0.0245694	0.00848351	0.00379997	-0.0760719	0.00949711	1.147098e-15	0.322976	0.118585	0.00645792	0.130352	20
ENSG00000137094	9	ENSG00000137094	34994267	rs62544119	9	35025837	A	G	0.083499	0.0377173	0.0137723	0.00619998	0.482495	0.0153591	1.294775e-216	0.0781714	0.0286522	0.00636642	0.103401	20
ENSG00000137261	6	ENSG00000137261	24595357	rs6935076	6	24644322	T	C	0.33002	0.00985	0.00296	0.000871004	0.315332	0.00807952	0	0.031237	0.009421	0.00091423	0.0794985	20
ENSG00000137285	6	ENSG00000137285	3228229	rs9328145	6	3144908	G	A	0.315109	0.0192941	0.00817243	0.0179999	-0.173142	0.0100414	1.267474e-66	-0.111435	0.0476412	0.0193327	0.146369	20
ENSG00000137449	4	ENSG00000137449	15038037	rs62409270	4	15028043	C	G	0.33499	-0.016808	0.00794247	0.0340001	-0.286965	0.00824834	3.373956e-265	0.0585717	0.0277287	0.0346595	0.277057	20
ENSG00000137502	11	ENSG00000137502	82733570	rs3763814	11	82612842	G	C	0.447316	-0.00612	0.00287	0.0327997	-0.0674196	0.0080336	4.771296e-17	0.0907748	0.0439219	0.0387596	0.193574	20
ENSG00000137509	11	ENSG00000137509	82608085	rs10898045	11	82578953	T	G	0.27833	-0.00618	0.00311	0.0470002	-0.212462	0.00861267	2.324636e-134	0.0290875	0.0146853	0.0476224	0.290003	20
ENSG00000137513	11	ENSG00000137513	78216463	rs7942527	11	78280322	A	G	0.234592	0.00749	0.00357	0.0358996	-0.457101	0.00925296	0	-0.0163859	0.00781713	0.0360689	0.839027	19
ENSG00000137692	11	ENSG00000137692	102947874	rs2513988	11	102976537	A	G	0.0646123	-0.0109	0.00532	0.0406004	0.158995	0.022564	1.836102e-12	-0.0685556	0.034846	0.0491381	0.941893	20
ENSG00000137710	11	ENSG00000137710	110106526	rs34359060	11	110110664	A	G	0.353877	0.00756284	0.00293931	0.01009	-0.139648	0.0127089	4.355301e-28	-0.0541564	0.0216173	0.0122371	0.358089	20
ENSG00000137713	11	ENSG00000137713	111617391	rs1788955	11	111630998	C	G	0.326044	0.0187367	0.00809207	0.021	0.278679	0.00837976	1.660645e-242	0.067234	0.0291076	0.0208966	0.178641	20
ENSG00000137815	15	ENSG00000137815	41738183	rs1942	15	41774423	A	G	0.462227	-0.00846	0.00288	0.00327997	-0.168199	0.00799637	3.177663e-98	0.0502976	0.0172888	0.00362277	0.336193	20
ENSG00000137822	15	ENSG00000137822	43680356	rs35160541	15	43657799	C	T	0.195825	0.00893	0.00362	0.0136	-0.295239	0.0100378	3.789589e-190	-0.0302467	0.0123043	0.0139628	0.0892031	20
ENSG00000137831	15	ENSG00000137831	71001412	rs57839611	15	71044172	C	G	0.106362	0.01396	0.00497	0.005	0.272143	0.0127241	1.72807e-101	0.0512966	0.0184193	0.00535377	0.253705	20
ENSG00000137871	15	ENSG00000137871	57066574	rs62022931	15	57029988	C	T	0.414513	0.0193209	0.00777618	0.0129999	-0.0630814	0.00862687	2.627997e-13	-0.306285	0.130194	0.0186464	0.149235	20
ENSG00000137880	15	ENSG00000137880	41058062	rs34285050	15	40994584	G	A	0.149105	0.0262977	0.0103632	0.0109999	-0.318212	0.0103906	5.671762e-206	-0.0826421	0.0326786	0.0114408	0.309663	20
ENSG00000137944	1	ENSG00000137944	89430046	rs3738055	1	89426902	A	G	0.477137	-0.00852	0.00285	0.00277	-0.424089	0.00827973	0	0.0200901	0.00673172	0.0028414	0.677333	20
ENSG00000137947	1	ENSG00000137947	89338121	rs12057453	1	89341515	T	C	0.336978	-0.00729	0.00294	0.0129999	0.129384	0.00836854	6.380025e-54	-0.0563437	0.0230134	0.014353	0.234239	20
ENSG00000138028	2	ENSG00000138028	27331876	rs2304681	2	27315252	A	G	0.37674	0.01186	0.00295	5.660047e-05	0.0713669	0.00843621	2.682997e-17	0.166183	0.0457661	0.000282168	0.0910764	20
ENSG00000138030	2	ENSG00000138030	27316627	rs2119026	2	27310393	G	A	0.382704	0.01088	0.00294	0.000213998	0.462817	0.00842494	0	0.0235082	0.00636681	0.000222225	0.0545567	20
ENSG00000138036	2	ENSG00000138036	44019163	rs75684735	2	44001185	T	C	0.0248509	0.05819	0.0287069	0.0430002	-0.534407	0.0284917	1.709923e-78	-0.108887	0.0540301	0.0438728	0.387609	20
ENSG00000138061	2	ENSG00000138061	38315580	rs112158333	2	38365607	T	C	0.130219	0.00981	0.00427	0.0217	0.423998	0.0109547	0	0.0231369	0.0100885	0.0218257	0.264005	20
ENSG00000138079	2	ENSG00000138079	44525616	rs73924248	2	44475365	T	G	0.17992	-0.0224759	0.0101876	0.0269998	0.0727933	0.0106854	9.598386e-12	-0.308763	0.147109	0.0358274	0.351539	20
ENSG00000138095	2	ENSG00000138095	44168395	rs11900511	2	44141849	C	T	0.411531	-0.0278621	0.00774347	0.00032	0.311379	0.00788523	0	-0.0894797	0.0249713	0.000339284	0.0799562	20
ENSG00000138107	10	ENSG00000138107	104250734	rs13287	10	104240438	G	A	0.300199	-0.0087	0.00298	0.00351002	-0.15239	0.00832915	8.905198e-75	0.0570903	0.0198025	0.0039392	0.535241	20
ENSG00000138131	10	ENSG00000138131	100017727	rs1983865	10	100016339	T	C	0.450298	0.00832	0.00287	0.00381997	0.0556637	0.00808666	5.844093e-12	0.149469	0.0559456	0.00754715	0.29271	20
ENSG00000138166	10	ENSG00000138166	112264449	rs2282239	10	112262125	C	T	0.300199	-0.0177729	0.00799099	0.0259998	-0.147551	0.00851272	2.651324e-67	0.120453	0.0546015	0.0273819	0.109359	20
ENSG00000138231	3	ENSG00000138231	137886822	rs6774473	3	137869108	A	G	0.321074	0.00820623	0.00291414	0.00486004	-0.0787646	0.00849562	1.84061e-20	-0.104187	0.0386671	0.00705037	0.240459	20
ENSG00000138311	10	ENSG00000138311	64282861	rs10995147	10	64165285	A	G	0.366799	0.00635	0.00298	0.0332001	0.327802	0.00813567	0	0.0193715	0.00910357	0.0333455	0.511285	20
ENSG00000138375	2	ENSG00000138375	217312456	rs284574	2	217363061	A	G	0.516899	0.00596668	0.00273074	0.0289101	0.156658	0.00799837	2.027701e-85	0.0380874	0.0175394	0.0298908	0.221752	20
ENSG00000138376	2	ENSG00000138376	215632399	rs35933323	2	215674090	T	G	0.261431	-0.0072	0.00313	0.0213	-0.587642	0.00824863	0	0.0122524	0.00532915	0.0214981	0.155381	20
ENSG00000138468	3	ENSG00000138468	101137567	rs7631506	3	101242614	A	C	0.384692	0.00623	0.00295	0.0344001	0.512879	0.00765645	0	0.0121471	0.00575471	0.0347882	0.171995	20
ENSG00000138604	15	ENSG00000138604	69508739	rs16952867	15	69446861	C	T	0.0198807	-0.0657697	0.0305951	0.032	0.948848	0.0294554	1.160709e-227	-0.0693153	0.0323162	0.03196	0.971345	17
ENSG00000138615	15	ENSG00000138615	65496081	rs59392617	15	65559472	G	A	0.27833	-0.00642415	0.00299774	0.03211	0.113911	0.00867744	2.300007e-39	-0.0563965	0.026665	0.0344299	0.232151	20
ENSG00000138617	15	ENSG00000138617	65559877	rs894494	15	65556442	C	T	0.44334	0.00704	0.00287	0.0140001	-0.379857	0.00768549	0	-0.0185333	0.00756478	0.0142878	0.241574	20
ENSG00000138621	15	ENSG00000138621	75362849	rs4886417	15	75330159	G	T	0.417495	0.00587275	0.00279123	0.0353501	-0.0727472	0.00804637	1.552493e-19	-0.0807282	0.0393942	0.0404385	0.0921347	20
ENSG00000138669	4	ENSG00000138669	82073027	rs11736177	4	82081373	C	A	0.186879	0.00859	0.00371	0.0207	-0.288575	0.0101604	1.915798e-177	-0.0297669	0.0128989	0.0210154	0.89931	20
ENSG00000138685	4	ENSG00000138685	123783627	rs308403	4	123757748	T	C	0.307157	-0.0166892	0.00817528	0.0409996	-0.136001	0.00961382	1.965675e-45	0.122714	0.0607346	0.0433323	0.832371	20
ENSG00000138757	4	ENSG00000138757	76608837	rs1512740	4	76590015	C	T	0.375746	0.00600249	0.00283136	0.0340103	-0.456679	0.00784979	0	-0.0131438	0.00620401	0.0341246	0.418368	20
ENSG00000138768	4	ENSG00000138768	76692572	rs11729258	4	76647710	T	G	0.157058	0.00933	0.00425	0.0280001	-0.399767	0.0181887	4.594437e-107	-0.0233386	0.0106841	0.028931	0.62	20
ENSG00000138778	4	ENSG00000138778	104073264	rs17033423	4	104014400	C	G	0.225646	0.01093	0.00355	0.00206001	0.0765059	0.00987402	9.320389e-15	0.142865	0.0499308	0.0042197	0.980017	20
ENSG00000138814	4	ENSG00000138814	102107000	rs2850368	4	102232629	C	T	0.289264	-0.00645	0.00314	0.0402004	-0.165523	0.00874643	7.153125e-80	0.0389675	0.0190816	0.0411371	0.1425	20
ENSG00000138942	22	ENSG00000138942	31579583	rs71324184	22	31752061	G	C	0.291252	-0.01187	0.00309	0.000123001	0.568777	0.0133793	0	-0.0208693	0.00545484	0.000130329	0.920182	20
ENSG00000139083	12	ENSG00000139083	11923673	rs35868427	12	11982256	G	A	0.277336	-0.0174183	0.00824414	0.0350002	0.145972	0.0128869	9.62319e-30	-0.119326	0.0574515	0.0378027	0.104224	20
ENSG00000139160	12	ENSG00000139160	31813071	rs11051552	12	31890602	G	A	0.500994	-0.00677	0.00285	0.0176999	0.0534666	0.00805705	3.223104e-11	-0.126621	0.0566165	0.0253211	0.878123	20
ENSG00000139192	12	ENSG00000139192	6568269	rs2243977	12	6569983	T	C	0.304175	-0.0186085	0.00831226	0.025	0.847209	0.0073307	0	-0.0219645	0.00981319	0.025204	0.0678381	20
ENSG00000139211	12	ENSG00000139211	47471612	rs12301925	12	47473342	C	T	0.33499	-0.00607	0.00305	0.0466004	-0.164052	0.00846495	1.134084e-83	0.0370004	0.0186894	0.0477313	0.693971	20
ENSG00000139218	12	ENSG00000139218	46349408	rs10880868	12	46322449	T	C	0.203777	0.00899	0.0035	0.0101	-0.0623913	0.0113699	4.0789e-08	-0.144091	0.061939	0.020001	0.205021	9
ENSG00000139233	12	ENSG00000139233	66520695	rs111658457	12	66494476	T	G	0.0864811	0.0142	0.006	0.0178	-0.196047	0.0178517	4.664765e-28	-0.0724316	0.0313075	0.0206922	0.278134	20
ENSG00000139266	12	ENSG00000139266	58151535	rs10877011	12	58124992	G	T	0.323062	-0.0198463	0.00799405	0.0129999	0.069659	0.00838941	1.013393e-16	-0.284906	0.11978	0.0173791	0.0690438	20
ENSG00000139437	12	ENSG00000139437	110379857	rs59278403	12	110372649	G	A	0.0745527	0.01179	0.00549	0.0317001	0.198399	0.0148405	9.2013e-41	0.0594256	0.0280262	0.0339759	0.135411	20
ENSG00000139531	12	ENSG00000139531	56395694	rs1873914	12	56379427	C	G	0.390656	0.01574	0.00289	5.160004e-08	-0.336612	0.00796648	0	-0.0467601	0.00865659	6.602023e-08	0.0717362	20
ENSG00000139546	12	ENSG00000139546	53897460	rs11170566	12	53907067	T	C	0.151093	0.0220573	0.0104042	0.0340001	-0.0805373	0.0112545	8.306483e-13	-0.273877	0.134735	0.042082	0.135461	20
ENSG00000139610	12	ENSG00000139610	51731345	rs11612245	12	51729289	C	T	0.406561	-0.00559294	0.00275786	0.0425804	0.547763	0.0111862	0	-0.0102105	0.00503908	0.0427378	0.196006	20
ENSG00000139613	12	ENSG00000139613	56570059	rs17118313	12	56520009	C	T	0.11332	0.01198	0.0044	0.00654998	0.233572	0.0128803	1.718014e-73	0.0512904	0.019049	0.00709086	0.75587	20
ENSG00000139620	12	ENSG00000139620	49061602	rs12299955	12	49064459	A	T	0.26839	-0.0067	0.0033	0.0423	0.352246	0.00964137	3.108693e-292	-0.0190208	0.00938292	0.0426445	0.0712306	20
ENSG00000139626	12	ENSG00000139626	53593096	rs12232003	12	53593632	C	T	0.0795229	-0.0304982	0.0143434	0.0329997	0.709015	0.0133208	0	-0.0430149	0.0202462	0.0336205	0.95884	20
ENSG00000139641	12	ENSG00000139641	56525244	rs2640569	12	56508821	T	C	0.126243	0.01113	0.00431	0.00985008	0.145926	0.0130587	5.429407e-29	0.0762716	0.030314	0.0118676	0.220705	20
ENSG00000139644	12	ENSG00000139644	50130112	rs11837639	12	50151352	A	G	0.0646123	0.0236	0.00555	2.139981e-05	0.176008	0.0161452	1.132489e-27	0.134085	0.0338465	7.446389e-05	0.107636	20
ENSG00000139684	13	ENSG00000139684	47358379	rs8192889	13	47358540	C	T	0.465209	0.00643881	0.00273526	0.0185802	-0.281914	0.00854885	1.747267e-238	-0.0228396	0.00972716	0.0188731	0.386756	20
ENSG00000139719	12	ENSG00000139719	122732589	rs61954363	12	122720095	A	G	0.0586481	0.0359612	0.0157311	0.0219999	0.167616	0.0164594	2.347091e-24	0.214545	0.0961874	0.0257151	0.0571483	20
ENSG00000139946	14	ENSG00000139946	56676388	rs241519	14	56563894	A	C	0.326044	-0.00679	0.00294	0.0209002	-0.186461	0.00839227	2.290764e-109	0.0364151	0.0158523	0.0216104	0.360022	20
ENSG00000140009	14	ENSG00000140009	64677890	rs915057	14	64686207	A	G	0.39662	-0.00708	0.00289	0.0143001	0.181461	0.00818595	7.088741e-109	-0.0390166	0.0160232	0.0148917	0.451152	20
ENSG00000140090	14	ENSG00000140090	92875760	rs17783630	14	92955385	A	C	0.459245	0.00689	0.00287	0.0164998	0.467183	0.00754296	0	0.014748	0.00614782	0.0164446	0.947855	20
ENSG00000140259	15	ENSG00000140259	44106845	rs28476182	15	44139643	T	C	0.0904573	0.0123388	0.0045065	0.006187	0.162585	0.0138696	9.786011e-32	0.0758912	0.0284638	0.00767053	0.156195	20
ENSG00000140262	15	ENSG00000140262	57401150	rs9672676	15	57496277	C	T	0.193837	0.00765	0.00374	0.0409996	-0.168517	0.0102401	7.520796e-61	-0.045396	0.0223644	0.0423733	0.319747	20
ENSG00000140263	15	ENSG00000140263	45342342	rs12902975	15	45267670	C	T	0.0874751	0.0374327	0.0128956	0.00369998	-0.240929	0.0155102	2.055071e-54	-0.155368	0.054451	0.00432599	0.969805	20
ENSG00000140265	15	ENSG00000140265	43656796	rs35326382	15	43630884	G	C	0.195825	0.00894	0.00362	0.0134999	-0.5589	0.00960986	0	-0.0159957	0.00648285	0.0136102	0.469649	20
ENSG00000140320	15	ENSG00000140320	40746180	rs654317	15	40765943	C	T	0.416501	0.00881	0.00289	0.00230001	-0.089976	0.00803558	4.2082e-29	-0.097915	0.0332888	0.0032675	0.0670546	20
ENSG00000140368	15	ENSG00000140368	77307686	rs17381821	15	77403477	A	T	0.287276	0.00824526	0.00306401	0.00711295	0.396818	0.00869106	0	0.0207784	0.00773485	0.00722393	0.0577923	20
ENSG00000140386	15	ENSG00000140386	76919155	rs3765115	15	76673716	C	T	0.331014	0.01104	0.00303	0.000272001	0.649151	0.00765251	0	0.0170068	0.00467194	0.000272418	0.120246	20
ENSG00000140391	15	ENSG00000140391	77356342	rs11630497	15	77334787	T	C	0.309145	-0.00882323	0.0029401	0.00269098	-0.510473	0.00789975	0	0.0172844	0.00576577	0.00271967	0.19061	20
ENSG00000140451	15	ENSG00000140451	65112849	rs111546654	15	65114147	A	G	0.0188867	0.02339	0.00985	0.0175001	0.336124	0.0281837	8.642965e-33	0.0695874	0.0298799	0.0198642	0.437944	20
ENSG00000140455	15	ENSG00000140455	63841816	rs11638671	15	63795628	C	T	0.393638	0.0180219	0.00796837	0.0239999	0.3962	0.00798864	0	0.0454868	0.0201329	0.0238628	0.148713	20
ENSG00000140474	15	ENSG00000140474	75132072	rs936229	15	75132319	A	G	0.311133	-0.0102426	0.00300987	0.000665901	0.526887	0.00856626	0	-0.0194398	0.00572129	0.000679282	0.703861	20
ENSG00000140497	15	ENSG00000140497	75150888	rs11633472	15	75184084	T	G	0.507952	-0.00730472	0.00272564	0.00735208	-0.280284	0.00779815	6.676169e-283	0.0260619	0.00975158	0.00752698	0.0707728	20
ENSG00000140563	15	ENSG00000140563	94899199	rs11856931	15	94715634	T	C	0.281312	0.00697	0.00322	0.0302002	0.230894	0.00889736	1.78093e-148	0.0301871	0.0139942	0.0309975	0.408091	20
ENSG00000140575	15	ENSG00000140575	90988462	rs2074585	15	91009484	G	A	0.466203	0.018943	0.0075729	0.012	-0.457766	0.00756657	0	-0.0413814	0.0165573	0.0124444	0.577271	20
ENSG00000140675	16	ENSG00000140675	31498252	rs6565236	16	31517648	T	A	0.258449	0.00694	0.0032	0.0298003	0.0565541	0.00925357	9.863698e-10	0.122714	0.06004	0.0409656	0.582896	20
ENSG00000140682	16	ENSG00000140682	31486093	rs7188278	16	31482749	T	C	0.257455	0.0292964	0.00845478	0.000530005	0.0980801	0.00903182	1.799293e-27	0.298699	0.0904848	0.000963094	0.448974	20
ENSG00000140688	16	ENSG00000140688	31510711	rs13337037	16	31478711	A	G	0.255467	0.0308006	0.00849838	0.000290001	0.0748422	0.00919414	3.946313e-16	0.411541	0.124297	0.000929804	0.264924	20
ENSG00000140691	16	ENSG00000140691	31473944	rs7188278	16	31482749	T	C	0.257455	0.0292964	0.00845478	0.000530005	0.150034	0.00908657	3.027502e-61	0.195265	0.05758	0.000695873	0.0903328	20
ENSG00000140750	16	ENSG00000140750	24978846	rs12929829	16	25037231	A	C	0.277336	0.00841	0.00309	0.00648993	-0.104713	0.00855082	1.764886e-34	-0.0803145	0.0302292	0.00788732	0.107649	20
ENSG00000140830	16	ENSG00000140830	72103259	rs61258384	16	72117401	C	T	0.028827	0.0246727	0.00815895	0.00249402	-0.256792	0.0222047	6.213573e-31	-0.0960803	0.0328408	0.00343749	0.0695469	20
ENSG00000140836	16	ENSG00000140836	72955190	rs62052404	16	73163555	A	G	0.512922	-0.00673	0.00286	0.0188999	-0.136694	0.0079254	1.166535e-66	0.049234	0.0211165	0.0197245	0.167433	20
ENSG00000140932	16	ENSG00000140932	66617764	rs8050075	16	66524913	C	A	0.05666	-0.01542	0.00758	0.0418996	0.21131	0.0175181	1.668491e-33	-0.0729733	0.036378	0.0448591	0.745236	20
ENSG00000140941	16	ENSG00000140941	87427993	rs62053114	16	87423600	C	G	0.459245	-0.0137	0.00289	2.090018e-06	-0.380844	0.0114225	9.674743e-244	0.0359727	0.00766472	2.688535e-06	0.478604	20
ENSG00000140961	16	ENSG00000140961	83990912	rs2665304	16	83987668	C	G	0.311133	0.021409	0.00798743	0.00739997	-0.239422	0.00840626	1.991319e-178	-0.0894195	0.0335087	0.00761804	0.309692	20
ENSG00000141002	16	ENSG00000141002	89958896	rs28630471	16	89960814	G	A	0.269384	0.00762	0.00315	0.0154999	0.257293	0.00885586	1.393948e-185	0.0296161	0.0122852	0.0159217	0.187225	20
ENSG00000141013	16	ENSG00000141013	90098710	rs45583731	16	90106364	A	C	0.397614	-0.01109	0.00289	0.000121001	-0.16838	0.00832872	6.96573e-91	0.0658629	0.01747	0.00016321	0.410337	20
ENSG00000141026	17	ENSG00000141026	17388420	rs1242490	17	17393236	G	C	0.298211	-0.008	0.00326	0.0142001	-0.0514555	0.0087871	4.747205e-09	0.155474	0.0686941	0.0236182	0.111996	20
ENSG00000141027	17	ENSG00000141027	16028108	rs10852834	17	16174506	G	C	0.483101	0.00983	0.00286	0.000581996	-0.315371	0.00779104	0	-0.0311696	0.00910131	0.00061539	0.697348	20
ENSG00000141096	16	ENSG00000141096	68012149	rs112310696	16	68038592	A	C	0.141153	-0.0398926	0.0114943	0.000519996	-0.432899	0.0111946	0	0.0921523	0.0266587	0.000546736	0.141794	20
ENSG00000141098	16	ENSG00000141098	67730879	rs113201209	16	67736611	G	T	0.114314	-0.0460865	0.0130047	0.000389996	0.147994	0.0126662	1.535193e-31	-0.311408	0.0918262	0.000695669	0.108891	20
ENSG00000141141	17	ENSG00000141141	35986640	rs12232470	17	36000489	C	T	0.237575	-0.00975903	0.00331489	0.00324004	-0.396313	0.00955254	0	0.0246246	0.00838536	0.00331817	0.126194	20
ENSG00000141293	17	ENSG00000141293	46359219	rs34791545	17	46488447	C	T	0.241551	0.01167	0.00333	0.000460002	-0.354669	0.00919504	0	-0.0329039	0.0094277	0.000482788	0.0950821	20
ENSG00000141378	17	ENSG00000141378	57768492	rs35411539	17	57782157	C	T	0.115308	0.0269253	0.0135486	0.0470002	-0.162944	0.0136895	1.144402e-32	-0.165243	0.0842999	0.0499749	0.487739	20
ENSG00000141452	18	ENSG00000141452	21097609	rs891389	18	21087531	T	C	0.346918	-0.00866	0.00299	0.00381997	-0.263722	0.00826061	1.193756e-223	0.0328377	0.0113843	0.00392067	0.497348	20
ENSG00000141506	17	ENSG00000141506	8825631	rs400439	17	8786038	C	A	0.107356	-0.01002	0.00469	0.0324998	-0.155767	0.0124294	4.976351e-36	0.0643267	0.0305434	0.0351978	0.950993	11
ENSG00000141540	17	ENSG00000141540	72233904	rs62065703	17	72279508	C	A	0.154076	0.01302	0.00381	0.000625994	0.218942	0.0107079	6.414732e-93	0.0594678	0.0176432	0.000750124	0.131927	20
ENSG00000141556	17	ENSG00000141556	80805332	rs8072584	17	80839215	A	G	0.162028	0.00789	0.00386	0.0408997	0.759606	0.010657	0	0.010387	0.00508367	0.0410325	0.535095	20
ENSG00000141560	17	ENSG00000141560	80681381	rs2246577	17	80680394	T	C	0.409543	0.00616195	0.00281368	0.02852	-0.804631	0.0067941	0	-0.00765811	0.00349746	0.0285516	0.517778	20
ENSG00000141569	17	ENSG00000141569	73884750	rs66496607	17	73877459	T	C	0.135189	0.01044	0.00407	0.0103001	-0.246644	0.0110991	2.104768e-109	-0.0423283	0.0166111	0.0108283	0.30278	20
ENSG00000141577	17	ENSG00000141577	79180096	rs883885	17	79171158	G	A	0.454274	0.00666	0.00289	0.0212002	-0.214531	0.0112864	1.464311e-80	-0.0310444	0.0135699	0.0221523	0.456617	20
ENSG00000141582	17	ENSG00000141582	77810091	rs1285251	17	77809823	C	T	0.39662	-0.00894	0.00297	0.00263003	-0.149162	0.00928847	4.960596e-58	0.0599349	0.020258	0.00309065	0.531091	20
ENSG00000141622	18	ENSG00000141622	43974937	rs8098098	18	43910422	A	C	0.203777	0.00804	0.00349	0.0213998	-0.0652449	0.00986854	3.807002e-11	-0.123228	0.0566451	0.0295971	0.622854	11
ENSG00000141627	18	ENSG00000141627	46778878	rs549201	18	46806107	C	T	0.362823	0.0171249	0.0080543	0.0329997	-0.226108	0.00896215	1.91606e-140	-0.0757378	0.0357478	0.0341183	0.259719	20
ENSG00000141642	18	ENSG00000141642	48504426	rs9709976	18	48663873	A	G	0.465209	0.00693	0.00288	0.0163001	0.0730082	0.00806257	1.363197e-19	0.0949209	0.0408167	0.0200429	0.537964	20
ENSG00000141646	18	ENSG00000141646	48552912	rs4390682	18	48552453	A	G	0.410537	0.00607	0.00292	0.0376002	0.167484	0.00822259	3.1633e-92	0.0362422	0.017525	0.0386377	0.329988	20
ENSG00000141698	17	ENSG00000141698	39986929	rs7215297	17	39984162	T	C	0.270378	-0.00723	0.00326	0.0267997	0.975376	0.00820734	0	-0.00741253	0.00334288	0.0265954	0.938238	20
ENSG00000141977	19	ENSG00000141977	16278257	rs7251209	19	16268832	G	A	0.0755467	-0.0382523	0.0144328	0.008	-0.18277	0.0161426	1.018808e-29	0.209292	0.0811016	0.00986255	0.923913	12
ENSG00000142178	21	ENSG00000142178	44840701	rs78396512	21	44766202	A	G	0.0854871	0.00893	0.00436	0.0406004	-0.145173	0.0137394	4.27472e-26	-0.0615127	0.0305921	0.0443532	0.622951	20
ENSG00000142230	19	ENSG00000142230	47665208	rs307896	19	47661493	A	G	0.266402	0.0199699	0.00836695	0.017	-0.166968	0.00908464	1.927911e-75	-0.119603	0.0505318	0.0179385	0.278162	20
ENSG00000142233	19	ENSG00000142233	49170501	rs681343	19	49206462	T	C	0.440358	0.00626553	0.00275408	0.0229198	0.229035	0.00799071	1.116734e-180	0.0273563	0.0120626	0.0233373	0.124638	20
ENSG00000142330	2	ENSG00000142330	241541627	rs55650580	2	241526259	A	T	0.159046	0.01272	0.0038	0.000809003	-0.16897	0.0110878	1.942319e-52	-0.0752797	0.0230254	0.00107766	0.143553	20
ENSG00000142409	19	ENSG00000142409	56615690	rs494615	19	56606584	G	A	0.145129	0.01275	0.00401	0.00147999	0.127458	0.0121834	1.296505e-25	0.100033	0.0328824	0.00234894	0.237813	20
ENSG00000142507	17	ENSG00000142507	4700614	rs2286672	17	4712617	T	C	0.0854871	0.0100264	0.00473388	0.03422	0.151941	0.0135652	4.040674e-29	0.0659886	0.0317081	0.0374221	0.85826	20
ENSG00000142534	19	ENSG00000142534	50001284	rs60403475	19	49984382	T	A	0.126243	0.01046	0.00499	0.0358996	-0.161161	0.0152814	5.289313e-26	-0.0649042	0.0315686	0.0397851	0.0655918	20
ENSG00000142546	19	ENSG00000142546	50076243	rs3745473	19	50086626	C	T	0.173956	0.0274311	0.00992491	0.00569994	0.212728	0.0102348	5.941079e-96	0.128949	0.047066	0.00614864	0.11238	20
ENSG00000142556	19	ENSG00000142556	52524755	rs1433089	19	52506985	C	T	0.176938	-0.00715241	0.00354431	0.0436395	0.0929755	0.010389	3.574206e-19	-0.0769279	0.039078	0.0490023	0.382083	20
ENSG00000142599	1	ENSG00000142599	8645079	rs301802	1	8497307	T	A	0.471173	0.01039	0.00289	0.000322003	-0.443707	0.00766763	0	-0.0234164	0.00652587	0.000332921	0.462329	20
ENSG00000142655	1	ENSG00000142655	10611580	rs17035189	1	10597024	A	G	0.505964	0.00622	0.00285	0.0290001	-0.20476	0.00786389	1.839823e-149	-0.030377	0.0139675	0.0296429	0.40407	20
ENSG00000142765	1	ENSG00000142765	27674467	rs28385651	1	27696330	C	T	0.0258449	0.0553892	0.0198134	0.00519996	-0.545783	0.0293732	4.578872e-77	-0.101486	0.0367112	0.00570223	0.61985	20
ENSG00000142798	1	ENSG00000142798	22206264	rs11587857	1	22260308	C	T	0.230616	-0.0258183	0.00890743	0.00369998	0.392613	0.0167367	1.090193e-121	-0.0657602	0.0228601	0.00401938	0.463423	20
ENSG00000142867	1	ENSG00000142867	85737352	rs10873698	1	85756250	G	A	0.38171	0.00605	0.00296	0.0409996	0.248991	0.00813253	7.337199e-206	0.0242981	0.0119144	0.0414122	0.552844	20
ENSG00000143093	1	ENSG00000143093	110585731	rs10745307	1	110580215	G	A	0.470179	0.00915	0.00287	0.00142001	-0.133594	0.0156013	1.099702e-17	-0.0684913	0.0229238	0.00281005	0.0770931	20
ENSG00000143147	1	ENSG00000143147	168080409	rs2902569	1	168117866	G	A	0.32505	-0.0188686	0.00823404	0.0219999	-0.0971096	0.00879632	2.455818e-28	0.194302	0.0865986	0.0248511	0.20113	20
ENSG00000143164	1	ENSG00000143164	167975051	rs73024138	1	167920626	A	C	0.110338	0.0105122	0.00439839	0.0168702	0.166415	0.0133944	1.931497e-35	0.0631687	0.0269149	0.0189263	0.675621	20
ENSG00000143178	1	ENSG00000143178	168266971	rs6694408	1	168223389	A	G	0.333002	-0.00677	0.00304	0.0258	0.235175	0.00820729	1.412926e-180	-0.0287871	0.0129655	0.0263999	0.826228	20
ENSG00000143184	1	ENSG00000143184	168548513	rs11580138	1	168527900	T	C	0.17992	-0.0297492	0.0103784	0.00420001	0.536131	0.0106152	0	-0.0554887	0.0193891	0.00421179	0.266012	20
ENSG00000143185	1	ENSG00000143185	168511619	rs11580138	1	168527900	T	C	0.17992	-0.0297492	0.0103784	0.00420001	-1.104	0.0201296	0	0.0269468	0.00941356	0.00420252	0.368594	20
ENSG00000143190	1	ENSG00000143190	167293324	rs6427082	1	167295838	T	A	0.467197	-0.00738	0.00286	0.00994008	-0.0523186	0.00800713	6.403575e-11	0.141059	0.0587736	0.0163933	0.490017	10
ENSG00000143199	1	ENSG00000143199	167831039	rs61614577	1	167737056	G	T	0.0437376	0.02304	0.00721	0.00138999	0.129967	0.0215719	1.693197e-09	0.177276	0.0627962	0.00475702	0.960444	8
ENSG00000143294	1	ENSG00000143294	156745504	rs11264556	1	156768711	G	A	0.340954	0.00637	0.00305	0.0365999	0.055614	0.0084925	5.807886e-11	0.114539	0.0575639	0.0466152	0.208826	20
ENSG00000143297	1	ENSG00000143297	157502738	rs1581997	1	157536024	T	C	0.238569	0.00713	0.00348	0.0403999	0.95377	0.00841914	0	0.00747559	0.00364927	0.0405095	0.451601	20
ENSG00000143314	1	ENSG00000143314	156709238	rs6427327	1	156688372	A	G	0.280318	0.00667	0.00317	0.0355001	-0.160419	0.00878316	1.589514e-74	-0.0415786	0.0198914	0.036593	0.981888	20
ENSG00000143333	1	ENSG00000143333	182570650	rs535334	1	182598174	T	C	0.150099	0.00833528	0.00398055	0.0362401	0.121576	0.0114994	4.001191e-26	0.0685601	0.0333772	0.0399661	0.426827	20
ENSG00000143337	1	ENSG00000143337	179869794	rs571822	1	179914561	G	A	0.292247	-0.00678	0.00312	0.0295999	0.113205	0.0131667	8.125932e-18	-0.0598914	0.0284273	0.0351327	0.916022	20
ENSG00000143363	1	ENSG00000143363	150994542	rs10788797	1	151003071	G	A	0.122266	-0.00912363	0.0039876	0.02216	0.254134	0.0112276	1.96964e-113	-0.0359009	0.0157709	0.0228221	0.309211	20
ENSG00000143376	1	ENSG00000143376	151628054	rs2489892	1	151677014	T	C	0.33499	0.00619	0.00308	0.0441998	0.20491	0.00838237	5.63219e-132	0.0302083	0.0150817	0.0451792	0.444593	20
ENSG00000143384	1	ENSG00000143384	150549549	rs4970966	1	150584103	T	G	0.241551	0.0103362	0.00329704	0.00171902	-0.220546	0.00971457	4.222825e-114	-0.0468664	0.0150913	0.00189942	0.291889	20
ENSG00000143398	1	ENSG00000143398	151196218	rs182830202	1	151171353	T	C	0.0228628	-0.01961	0.00774	0.0113	0.424843	0.0383398	1.551304e-28	-0.0461582	0.0186886	0.0135168	0.28457	20
ENSG00000143401	1	ENSG00000143401	150199610	rs78676616	1	150143302	G	A	0.175944	0.0210046	0.0100441	0.0369999	0.217902	0.0109748	1.001608e-87	0.0963948	0.0463496	0.03755	0.0817623	20
ENSG00000143450	1	ENSG00000143450	151739626	rs4845556	1	151744858	A	G	0.482107	0.0279986	0.00756482	0.00021	0.100038	0.0118329	2.810109e-17	0.279881	0.082549	0.000697695	0.433233	20
ENSG00000143494	1	ENSG00000143494	213144620	rs12568153	1	213151580	T	G	0.256461	-0.0073	0.00314	0.0201002	0.0633958	0.00877766	5.107788e-13	-0.11515	0.0520329	0.0268966	0.219119	20
ENSG00000143499	1	ENSG00000143499	214482459	rs6687629	1	214495139	A	G	0.418489	0.0193892	0.00757799	0.0109999	-0.288652	0.011756	3.958632e-133	-0.0671715	0.0263952	0.0109328	0.779466	20
ENSG00000143514	1	ENSG00000143514	224000637	rs61823581	1	224010099	A	G	0.0904573	0.01257	0.00486	0.00968992	-0.283198	0.0142348	4.513956e-88	-0.0443859	0.0173055	0.0103225	0.455255	20
ENSG00000143537	1	ENSG00000143537	155029147	rs41264285	1	155033918	T	C	0.192843	-0.00820636	0.00349653	0.01893	-0.702347	0.00937135	0	0.0116842	0.00498079	0.0189837	0.267219	20
ENSG00000143570	1	ENSG00000143570	153935881	rs6724	1	153932212	C	G	0.284294	-0.0174	0.00314	2.869987e-08	0.2564	0.00857801	2.622915e-196	-0.0678627	0.0124552	5.077938e-08	0.0828316	20
ENSG00000143578	1	ENSG00000143578	153943424	rs11264736	1	153939130	T	C	0.477137	-0.028456	0.00756744	0.00017	0.160064	0.0078962	2.318959e-91	-0.177779	0.0480842	0.000217952	0.072161	20
ENSG00000143595	1	ENSG00000143595	154295683	rs114603881	1	154293923	G	T	0.0228628	-0.0201046	0.00790586	0.0109999	0.687172	0.0216793	1.70335e-220	-0.029257	0.0115419	0.0112494	0.150998	20
ENSG00000143614	1	ENSG00000143614	153836326	rs6427310	1	153815770	T	C	0.187873	0.00852	0.00373	0.0224001	-0.0947254	0.0153511	6.803103e-10	-0.0899442	0.0419883	0.0321832	0.0504148	18
ENSG00000143669	1	ENSG00000143669	235935640	rs10927085	1	236113796	C	T	0.193837	0.00933	0.00374	0.0126	0.107604	0.0100691	1.175999e-26	0.0867066	0.0356914	0.0151264	0.606455	16
ENSG00000143702	1	ENSG00000143702	243353190	rs12741781	1	243428152	G	T	0.354871	-0.00848	0.00305	0.00543	0.331368	0.0134128	9.35712e-135	-0.0255909	0.00926236	0.00572926	0.24371	20
ENSG00000143756	1	ENSG00000143756	224325769	rs7524705	1	224339000	A	G	0.426441	0.00570143	0.00276768	0.0393704	0.51195	0.00763147	0	0.0111367	0.0054087	0.0394911	0.376098	20
ENSG00000143772	1	ENSG00000143772	226873207	rs6694031	1	226927457	A	G	0.463221	-0.0060792	0.00278479	0.0290001	-0.120728	0.00816103	1.62062e-49	0.0503546	0.0233165	0.0308026	0.25878	20
ENSG00000143797	2	ENSG00000143797	9068381	rs3811602	2	8993505	C	A	0.238569	0.00735	0.00344	0.0329003	-0.15617	0.00981299	5.018646e-57	-0.0470641	0.0222249	0.0342066	0.408711	20
ENSG00000143799	1	ENSG00000143799	226572086	rs3219023	1	226591056	C	T	0.16998	-0.01168	0.00381	0.00219999	0.447748	0.0103679	0	-0.0260861	0.00853065	0.00222878	0.0763727	20
ENSG00000143819	1	ENSG00000143819	226015527	rs1009668	1	226040404	T	C	0.111332	-0.00910801	0.00446252	0.0412297	-0.159197	0.0128003	1.645696e-35	0.0572123	0.0284064	0.0440031	0.366079	20
ENSG00000143847	1	ENSG00000143847	203021747	rs2270543	1	203030685	T	C	0.441352	0.0173519	0.00760634	0.0230001	-0.656288	0.0077768	0	-0.0264395	0.0115942	0.0225835	0.329024	20
ENSG00000143851	1	ENSG00000143851	202123428	rs35587010	1	202131289	A	G	0.180915	-0.00766	0.00376	0.0418004	-0.437891	0.0113115	0	0.0174929	0.00859849	0.0419094	0.122325	20
ENSG00000143919	2	ENSG00000143919	44794410	rs13425258	2	44802185	T	C	0.357853	0.01348	0.00302	7.880069e-06	0.249006	0.00928871	2.649057e-158	0.0541352	0.0122952	1.067841e-05	0.0846224	20
ENSG00000143994	2	ENSG00000143994	27350181	rs2384573	2	27359227	A	C	0.340954	0.00656	0.00299	0.0283002	0.0876895	0.00845542	3.366909e-25	0.0748094	0.0348523	0.0318353	0.0539175	20
ENSG00000144048	2	ENSG00000144048	73998297	rs62149659	2	73585196	T	C	0.166004	-0.01622	0.00377	1.660007e-05	-0.0777599	0.0108129	6.413019e-13	0.208591	0.0564968	0.000222424	0.501583	20
ENSG00000144118	2	ENSG00000144118	121024964	rs4849847	2	121034530	A	G	0.292247	-0.00626457	0.00294665	0.0335297	-0.444212	0.0081092	0	0.0141027	0.00663842	0.0336369	0.0823976	20
ENSG00000144120	2	ENSG00000144120	120440413	rs939780	2	120450659	G	A	0.181909	0.00777699	0.0035938	0.03046	-0.188036	0.0105574	5.827207e-71	-0.0413591	0.0192529	0.0316976	0.450871	20
ENSG00000144130	2	ENSG00000144130	113489759	rs6542082	2	113464709	G	A	0.5	0.01264	0.00285	9.200046e-06	-0.142602	0.0109302	6.644709e-39	-0.0886384	0.0211089	2.679846e-05	0.0605096	20
ENSG00000144136	2	ENSG00000144136	113412419	rs6542082	2	113464709	G	A	0.5	0.01264	0.00285	9.200046e-06	-0.500099	0.00753122	0	-0.025275	0.00571157	9.634029e-06	0.112984	20
ENSG00000144199	2	ENSG00000144199	97754969	rs145056855	2	97778065	A	C	0.105368	-0.0354814	0.0128538	0.00580003	-0.551868	0.0324999	1.143101e-64	0.0642933	0.0235972	0.00643762	0.0813112	20
ENSG00000144214	2	ENSG00000144214	99910953	rs7589365	2	99990324	T	C	0.445328	-0.00832	0.00288	0.00383999	0.403536	0.0115548	3.259336e-267	-0.0206178	0.00716129	0.00398868	0.107053	20
ENSG00000144362	2	ENSG00000144362	170554596	rs11685651	2	170558231	C	T	0.28827	0.00798	0.00309	0.00981997	-0.502765	0.00822875	0	-0.0158722	0.0061515	0.00987373	0.987339	20
ENSG00000144401	2	ENSG00000144401	208468003	rs1045780	2	208467150	A	G	0.166998	-0.00913	0.0037	0.0136	-0.840692	0.0112615	0	0.0108601	0.00440354	0.0136547	0.458047	20
ENSG00000144724	3	ENSG00000144724	61915265	rs7638932	3	60929088	A	G	0.218688	-0.01363	0.00355	0.000123001	0.109448	0.0195856	2.294399e-08	-0.124534	0.0393533	0.00155348	0.0972438	7
ENSG00000144792	3	ENSG00000144792	44630450	rs1920017	3	44592141	G	A	0.319085	-0.00663	0.00307	0.0309001	-0.0944994	0.00950775	2.810805e-23	0.0701592	0.033245	0.0348268	0.266953	20
ENSG00000144815	3	ENSG00000144815	101522559	rs2288273	3	101378927	A	G	0.0685885	-0.0116406	0.0055195	0.0349398	-0.705606	0.0163098	0	0.0164973	0.00783164	0.0351615	0.671434	20
ENSG00000144843	3	ENSG00000144843	119303453	rs13324934	3	119298630	T	G	0.0318091	-0.01998	0.00698	0.00420998	-0.791968	0.0213071	2.146922e-302	0.0252283	0.00883958	0.00431707	0.110267	17
ENSG00000144852	3	ENSG00000144852	119518331	rs3732357	3	119530858	G	A	0.266402	0.0183228	0.00839488	0.0290001	-0.0516881	0.00879438	4.167597e-09	-0.354488	0.173252	0.0407478	0.588184	20
ENSG00000144893	3	ENSG00000144893	150979172	rs11710513	3	150707804	G	A	0.102386	0.0294954	0.00960137	0.00212902	-0.124742	0.0141508	1.194703e-18	-0.23645	0.0815094	0.00372097	0.0684924	6
ENSG00000144935	3	ENSG00000144935	142484823	rs7628728	3	142465780	G	C	0.4334	0.00783	0.00289	0.00677002	-0.108836	0.00804333	1.023404e-41	-0.0719432	0.0270808	0.00789303	0.277726	20
ENSG00000144959	3	ENSG00000144959	172388523	rs73173358	3	172416535	C	T	0.0477137	0.02052	0.00777	0.00827999	-0.475786	0.0220482	2.804768e-103	-0.0431286	0.0164527	0.00875774	0.175151	20
ENSG00000145002	8	ENSG00000145002	12288414	rs74706719	8	11858515	A	G	0.0487078	0.02241	0.00685	0.00106001	0.42202	0.0553381	2.417693e-14	0.0531018	0.017662	0.0026422	0.312477	14
ENSG00000145014	3	ENSG00000145014	194331410	rs6437394	3	194354514	G	A	0.309145	0.0060836	0.00294748	0.03897	-0.271259	0.00917375	3.742627e-192	-0.0224273	0.0108924	0.0394952	0.569678	20
ENSG00000145016	3	ENSG00000145016	197437431	rs75705062	3	197433116	T	C	0.102386	-0.01085	0.00493	0.0277997	0.225469	0.0161114	1.686501e-44	-0.048122	0.0221343	0.0296983	0.839219	20
ENSG00000145088	3	ENSG00000145088	121579701	rs6808500	3	121509881	A	G	0.382704	0.00629345	0.00279212	0.0241902	0.290693	0.00805901	6.581016e-285	0.0216498	0.00962379	0.0244733	0.185694	20
ENSG00000145103	3	ENSG00000145103	121723610	rs13088702	3	121714019	C	T	0.0785288	-0.0113686	0.00527547	0.0311501	0.286935	0.0149484	4.074775e-82	-0.0396209	0.0185011	0.0322306	0.0562029	20
ENSG00000145246	4	ENSG00000145246	47541404	rs13106855	4	47413522	A	G	0.372763	-0.0086204	0.00280703	0.00213098	-0.190088	0.00831887	1.454688e-115	0.0453495	0.0148998	0.00233736	0.0787338	20
ENSG00000145335	4	ENSG00000145335	90702358	rs2245801	4	90757840	T	C	0.198807	-0.00687627	0.00334775	0.0399301	0.272547	0.0100245	8.955646e-163	-0.0252296	0.0123182	0.0405442	0.338724	20
ENSG00000145348	4	ENSG00000145348	107104063	rs3775090	4	107168520	T	G	0.178926	-0.0075	0.00374	0.0452002	0.361714	0.010247	6.019383e-273	-0.0207346	0.0103563	0.0452719	0.384702	20
ENSG00000145349	4	ENSG00000145349	114527635	rs77578393	4	114708746	G	A	0.083499	-0.00993	0.00481	0.0391003	0.346027	0.0134813	2.717702e-145	-0.0286972	0.0139456	0.039609	0.815257	20
ENSG00000145414	4	ENSG00000145414	164059649	rs1055263	4	164045822	A	G	0.203777	0.00744	0.00364	0.0408	0.105006	0.0102291	1.008995e-24	0.070853	0.0353451	0.0450052	0.0627923	20
ENSG00000145431	4	ENSG00000145431	157787076	rs1425492	4	157689678	T	C	0.355865	0.00629	0.00305	0.0396004	-0.182585	0.00838329	3.62232e-105	-0.0344498	0.0167793	0.0400618	0.632583	20
ENSG00000145632	5	ENSG00000145632	57752948	rs62366403	5	57768350	A	G	0.350895	0.01027	0.00303	0.000696996	-0.0662334	0.00894634	1.327402e-13	-0.155058	0.0503138	0.00205742	0.585471	20
ENSG00000145687	5	ENSG00000145687	80878228	rs56005129	5	80835793	C	T	0.284294	-0.00931	0.00305	0.00232001	-0.141987	0.00865553	1.784607e-60	0.0655694	0.0218496	0.00269141	0.245385	20
ENSG00000145730	5	ENSG00000145730	102228247	rs2431321	5	102118794	C	T	0.331014	0.00714	0.00296	0.0157	1.0317	0.00598452	0	0.00692064	0.00286934	0.0158685	0.314281	20
ENSG00000145741	5	ENSG00000145741	72797846	rs2951911	5	72811094	A	C	0.351889	-0.00659	0.00306	0.0311	0.0877964	0.00858661	1.535391e-24	-0.07506	0.0356181	0.0350866	0.380261	20
ENSG00000145743	5	ENSG00000145743	107456267	rs58844678	5	107607603	A	G	0.143141	-0.011846	0.00386366	0.002172	-0.223095	0.0109488	2.719663e-92	0.0530984	0.0175134	0.0024304	0.435807	20
ENSG00000145817	5	ENSG00000145817	143544000	rs6864309	5	143550217	T	G	0.172962	-0.0203257	0.0100849	0.0439997	-0.709679	0.0096582	0	0.0286407	0.0142158	0.043936	0.060369	20
ENSG00000145819	5	ENSG00000145819	142379262	rs246666	5	142420963	A	T	0.0924453	0.00999982	0.00475955	0.0356402	0.292855	0.0141796	9.13629e-95	0.034146	0.0163361	0.0365986	0.714456	20
ENSG00000145901	5	ENSG00000145901	150441322	rs12518386	5	150438085	A	G	0.227634	-0.00911	0.00329	0.00554	-0.254073	0.00932633	2.039192e-163	0.0358559	0.0130158	0.00587274	0.806713	20
ENSG00000145920	5	ENSG00000145920	175267168	rs73803460	5	175389383	A	G	0.21173	-0.01215	0.00378	0.00129999	0.168862	0.0175641	6.978373e-22	-0.0719524	0.0236032	0.00230046	0.223083	14
ENSG00000145982	6	ENSG00000145982	5516545	rs13191012	6	5261292	A	G	0.252485	-0.0187328	0.0087164	0.032	-0.323711	0.0133807	2.674677e-129	0.0578689	0.0270325	0.0322971	0.0906191	20
ENSG00000146007	5	ENSG00000146007	140082256	rs2302104	5	140047600	T	C	0.239563	-0.0232616	0.00906755	0.01	0.279929	0.00917197	1.410358e-204	-0.0830981	0.0325065	0.0105776	0.182548	20
ENSG00000146054	5	ENSG00000146054	180626608	rs404560	5	180626686	C	T	0.257455	0.0083	0.00331	0.0122	-0.213223	0.00912732	1.065415e-120	-0.0389263	0.0156128	0.0126587	0.324907	20
ENSG00000146063	5	ENSG00000146063	180656154	rs17080884	5	180645965	T	C	0.171968	0.01222	0.00375	0.00113	-0.175623	0.0105332	2.046168e-62	-0.0695807	0.0217565	0.00138308	0.494532	20
ENSG00000146083	5	ENSG00000146083	175959362	rs1366240	5	175960676	T	C	0.49006	-0.0181106	0.00777158	0.02	0.230329	0.00805093	5.192154e-180	-0.0786293	0.033853	0.0201969	0.722086	20
ENSG00000146143	6	ENSG00000146143	57346489	rs61486323	6	58271156	G	A	0.115308	0.01043	0.00458	0.0227002	0.111281	0.0196395	1.460001e-08	0.0937264	0.0443566	0.0345991	0.884524	6
ENSG00000146278	6	ENSG00000146278	89792674	rs10080656	6	89781378	T	C	0.324056	-0.00633582	0.00289571	0.0286497	0.295883	0.00834597	2.682899e-275	-0.0214133	0.00980529	0.0289735	0.4032	20
ENSG00000146285	6	ENSG00000146285	108085414	rs6568505	6	108140137	A	G	0.150099	-0.00954	0.00388	0.0138999	-0.412386	0.0110048	2.498361e-307	0.0231337	0.00942889	0.0141479	0.453328	20
ENSG00000146350	6	ENSG00000146350	121528265	rs73766682	6	121394303	G	A	0.0298211	-0.0185176	0.00784975	0.01834	-0.160952	0.0247618	8.032003e-11	0.115051	0.0518835	0.02659	0.146395	20
ENSG00000146426	6	ENSG00000146426	155366344	rs6557409	6	155544150	T	C	0.124254	0.00986	0.00442	0.0258	-0.699273	0.0124513	0	-0.0141004	0.00632583	0.0258131	0.113073	20
ENSG00000146535	7	ENSG00000146535	2825852	rs73049341	7	2812255	C	G	0.111332	-0.0100381	0.00419303	0.0166498	-0.388704	0.0119066	9.072521e-234	0.0258245	0.0108162	0.0169595	0.0968941	20
ENSG00000146555	7	ENSG00000146555	3824856	rs6943054	7	3698355	G	T	0.215706	0.01324	0.00337	8.680005e-05	0.135732	0.00923501	6.678579e-49	0.0975448	0.0257	0.000147334	0.205072	20
ENSG00000146592	7	ENSG00000146592	28602225	rs56388170	7	28724374	T	G	0.301193	-0.0171299	0.00839342	0.0409996	-0.527993	0.00828896	0	0.0324434	0.015905	0.0413677	0.511501	20
ENSG00000146666	7	ENSG00000146666	47803722	rs5004323	7	47799822	G	A	0.477137	-0.0192185	0.00767044	0.012	0.194235	0.00899736	2.328721e-103	-0.0989446	0.0397556	0.0128167	0.976382	20
ENSG00000146834	7	ENSG00000146834	100029077	rs67471932	7	100009985	G	C	0.192843	-0.01008	0.00359	0.00501996	-0.301183	0.0100063	4.948665e-199	0.033468	0.0119714	0.00517936	0.549207	20
ENSG00000146858	7	ENSG00000146858	138715613	rs10225558	7	138725878	C	T	0.496024	-0.0164502	0.00758603	0.0299999	-0.0819947	0.00803839	1.974601e-24	0.200625	0.094586	0.0339146	0.373325	20
ENSG00000147408	8	ENSG00000147408	19438606	rs7835354	8	19564149	A	G	0.450298	0.00572	0.00286	0.0453002	-0.589335	0.00728289	0	-0.00970586	0.00485441	0.0455662	0.728119	20
ENSG00000147454	8	ENSG00000147454	23409647	rs2928682	8	23435117	A	G	0.28827	0.00626	0.00318	0.0490998	-0.49277	0.00829328	0	-0.0127037	0.00645685	0.0491286	0.109549	20
ENSG00000147548	8	ENSG00000147548	38186167	rs2234555	8	38178767	A	C	0.242545	-0.00675	0.00337	0.0452002	-0.187799	0.00966023	3.514238e-84	0.0359427	0.0180397	0.046325	0.247709	20
ENSG00000147650	8	ENSG00000147650	105551355	rs4563861	8	105602964	C	G	0.365805	-0.0061101	0.00282875	0.0308099	-0.174344	0.00822104	8.229697e-100	0.0350463	0.0163091	0.0316437	0.282054	20
ENSG00000147654	8	ENSG00000147654	110565082	rs1673392	8	110484866	T	A	0.294235	0.0084	0.00308	0.00644006	0.149451	0.00858815	7.967215e-68	0.0562057	0.0208603	0.00705188	0.31012	20
ENSG00000147677	8	ENSG00000147677	117716766	rs11988527	8	117688031	A	G	0.206759	0.00767852	0.00330828	0.02026	-0.116122	0.0140356	1.3019e-16	-0.0661246	0.0295895	0.0254352	0.106934	20
ENSG00000147799	8	ENSG00000147799	145832878	rs13275065	8	145818681	T	C	0.457256	-0.01459	0.00286	3.480006e-07	-0.121366	0.00865994	1.269103e-44	0.120215	0.0250778	1.6374e-06	0.0575965	20
ENSG00000147852	9	ENSG00000147852	2638157	rs34881325	9	2622134	T	C	0.426441	0.00718	0.00299	0.0163999	0.4652	0.0100274	0	0.0154342	0.00643595	0.0164791	0.140239	20
ENSG00000147862	9	ENSG00000147862	14240412	rs10810110	9	14199422	G	A	0.149105	-0.00898	0.00399	0.0244	-0.317321	0.0118416	3.483397e-158	0.0282994	0.0126183	0.0249142	0.384063	20
ENSG00000148175	9	ENSG00000148175	124116943	rs367395	9	124131512	A	C	0.146123	-0.00885	0.00424	0.0365999	-0.18483	0.0118955	1.924773e-54	0.0478817	0.023146	0.0385759	0.691401	20
ENSG00000148204	9	ENSG00000148204	126130526	rs1891640	9	126152911	T	C	0.250497	-0.00847	0.00352	0.016	-0.112586	0.00956404	5.454747e-32	0.0752314	0.0319115	0.0183983	0.0915909	20
ENSG00000148218	9	ENSG00000148218	116156105	rs34142167	9	116173983	A	G	0.0506958	0.0322815	0.016348	0.0479999	0.295253	0.017757	4.413242e-62	0.109335	0.0557586	0.0498946	0.966414	16
ENSG00000148225	9	ENSG00000148225	116089040	rs12684385	9	116077694	G	T	0.0785288	0.0389326	0.0153851	0.0109999	-0.110767	0.0148805	9.782997e-14	-0.351481	0.146702	0.0165805	0.725499	20
ENSG00000148335	9	ENSG00000148335	132384686	rs918165	9	132377900	T	C	0.451292	-0.00627965	0.00277738	0.0237602	0.123006	0.00992704	2.923683e-35	-0.0510516	0.0229521	0.0261302	0.125374	20
ENSG00000148399	9	ENSG00000148399	140461371	rs863701	9	140470119	G	A	0.187873	0.00816701	0.00340009	0.0163301	-0.0986823	0.0105524	8.633164e-21	-0.0827607	0.0355733	0.0199929	0.979429	20
ENSG00000148400	9	ENSG00000148400	139414605	rs10870084	9	139458533	C	T	0.0705765	-0.01408	0.00522	0.00703008	-0.323446	0.0175673	1.056474e-75	0.0435313	0.016311	0.00761158	0.399668	20
ENSG00000148426	10	ENSG00000148426	11889807	rs10906026	10	11892162	C	T	0.21173	-0.0215832	0.00901684	0.017	0.277945	0.0103721	3.474093e-158	-0.0776527	0.0325702	0.0171181	0.181404	20
ENSG00000148600	10	ENSG00000148600	85966893	rs7099098	10	85950406	T	C	0.346918	-0.00640719	0.00289525	0.02688	0.198711	0.00836691	1.109222e-124	-0.0322438	0.0146333	0.0275627	0.50617	20
ENSG00000148671	10	ENSG00000148671	88729310	rs12783321	10	88733275	G	A	0.362823	-0.0188443	0.00772029	0.015	0.122726	0.00920648	1.540705e-40	-0.153548	0.0639526	0.016352	0.307538	20
ENSG00000148672	10	ENSG00000148672	88832433	rs11202388	10	88962795	A	G	0.154076	0.00833	0.00404	0.0392004	-0.173146	0.0188206	3.586186e-20	-0.0481098	0.0239118	0.0442232	0.203497	20
ENSG00000148690	10	ENSG00000148690	95444984	rs10882301	10	95445638	A	C	0.455268	-0.00575877	0.00272411	0.0345398	0.235497	0.00784054	3.346494e-198	-0.0244537	0.0115961	0.0349633	0.858665	20
ENSG00000148700	10	ENSG00000148700	111825724	rs11194981	10	111861054	C	T	0.153082	0.01017	0.00402	0.0113999	0.369713	0.0106229	2.168171e-265	0.0275079	0.010902	0.0116294	0.987857	20
ENSG00000148719	10	ENSG00000148719	74103788	rs9416018	10	74100642	G	A	0.420477	0.01427	0.00294	1.199997e-06	0.305178	0.00826003	8.319855e-299	0.0467595	0.00971649	1.49135e-06	0.830933	20
ENSG00000148737	10	ENSG00000148737	114818723	rs10885396	10	114711755	C	T	0.44334	0.00607282	0.00276666	0.0281903	0.193176	0.00790745	8.292407e-132	0.0314368	0.0143797	0.0288014	0.178326	20
ENSG00000148842	10	ENSG00000148842	104758209	rs11191447	10	104652323	T	C	0.0894632	0.01079	0.0052	0.0381997	-0.083254	0.0134899	6.760203e-10	-0.129603	0.0658952	0.0492052	0.3916	20
ENSG00000148925	11	ENSG00000148925	13447196	rs1077957	11	13469144	T	A	0.153082	-0.0211433	0.0106712	0.0479999	-0.588769	0.0159098	8.968789e-300	0.035911	0.0181506	0.0478714	0.100621	20
ENSG00000149016	11	ENSG00000149016	62351083	rs7128852	11	62391973	A	G	0.343936	-0.0084	0.00292	0.00406996	0.0698687	0.00828201	3.278207e-17	-0.120226	0.0441557	0.00647381	0.203404	19
ENSG00000149091	11	ENSG00000149091	46378279	rs7118404	11	46908730	G	A	0.32505	-0.00752841	0.0029056	0.00955609	0.0458841	0.0083923	4.566809e-08	-0.164075	0.0700758	0.0192121	0.0780349	20
ENSG00000149115	11	ENSG00000149115	57079769	rs72921997	11	57092768	G	A	0.122266	-0.01154	0.004	0.00389996	-0.235439	0.0193227	3.754909e-34	0.0490147	0.0174592	0.00499464	0.119695	20
ENSG00000149131	11	ENSG00000149131	57373593	rs28362951	11	57372526	G	A	0.260437	-0.01284	0.00322	6.740002e-05	0.302385	0.00888249	5.187576e-254	-0.0424624	0.0107215	7.479289e-05	0.206691	20
ENSG00000149150	11	ENSG00000149150	57267633	rs514385	11	57306011	T	C	0.439364	0.0161318	0.00768482	0.0359998	0.0847103	0.00805108	6.869669e-26	0.190435	0.0925068	0.039532	0.17419	20
ENSG00000149177	11	ENSG00000149177	48095891	rs1017875	11	47999218	T	C	0.190855	0.0297209	0.00942042	0.0016	0.244892	0.0108152	1.62047e-113	0.121363	0.0388392	0.00177951	0.454666	20
ENSG00000149182	11	ENSG00000149182	47192262	rs75952534	11	46674270	C	T	0.0198807	-0.0617759	0.0247833	0.0129999	0.360096	0.0295645	3.972797e-34	-0.171554	0.0702507	0.014605	0.0780195	20
ENSG00000149260	11	ENSG00000149260	76807590	rs7122016	11	76784805	C	G	0.428429	0.0251057	0.00760806	0.000969996	0.16341	0.00831715	6.085213e-86	0.153636	0.0472101	0.00113672	0.12663	20
ENSG00000149292	11	ENSG00000149292	113219758	rs10891537	11	113211370	G	T	0.485089	0.00693	0.00285	0.015	-0.43157	0.00760642	0	-0.0160576	0.00660986	0.015126	0.0539108	20
ENSG00000149403	11	ENSG00000149403	120621040	rs949055	11	120779520	C	T	0.315109	-0.00634	0.00303	0.0359998	0.453914	0.0080647	0	-0.0139674	0.00667988	0.0365312	0.308922	20
ENSG00000149480	11	ENSG00000149480	62364999	rs34065644	11	62371938	T	C	0.269384	-0.00708	0.00313	0.0234002	0.078839	0.00893157	1.0752e-18	-0.0898033	0.040984	0.0284388	0.209477	20
ENSG00000149483	11	ENSG00000149483	61133227	rs603061	11	61018328	C	A	0.153082	0.01001	0.00391	0.0105	-0.0724166	0.0128385	1.694597e-08	-0.138228	0.0592941	0.0197416	0.180246	20
ENSG00000149485	11	ENSG00000149485	61581944	rs61896141	11	61556039	C	A	0.152087	0.0156	0.00366	2.019994e-05	0.560653	0.0107382	0	0.0278247	0.00654982	2.155306e-05	0.118796	20
ENSG00000149489	11	ENSG00000149489	62380893	rs7124057	11	62334096	G	A	0.32008	-0.00831	0.00296	0.00504998	0.106153	0.00841589	1.781412e-36	-0.0782832	0.0285666	0.00613693	0.602453	20
ENSG00000149499	11	ENSG00000149499	62374963	rs34894392	11	62374821	G	A	0.32505	-0.00836	0.00296	0.00471998	0.609762	0.00781971	0	-0.0137103	0.00485753	0.00476547	0.287567	20
ENSG00000149503	11	ENSG00000149503	61906040	rs11230911	11	61888275	C	G	0.383698	-0.00822	0.00294	0.00519003	0.222014	0.00795708	2.565663e-171	-0.0370248	0.0133088	0.00540274	0.566412	20
ENSG00000149532	11	ENSG00000149532	61183812	rs2943805	11	61207310	T	G	0.141153	0.00801891	0.0038664	0.0380899	-0.0912568	0.0114225	1.358197e-15	-0.0878719	0.0437727	0.0447009	0.191502	20
ENSG00000149541	11	ENSG00000149541	62386207	rs2516633	11	62371773	A	C	0.275348	-0.00775	0.00311	0.0126	0.0709684	0.0088188	8.457113e-16	-0.109204	0.0458753	0.0172918	0.226183	17
ENSG00000149557	11	ENSG00000149557	125340929	rs1783927	11	125347669	T	C	0.191849	0.01162	0.00364	0.00142001	-0.22227	0.0103113	4.650964e-103	-0.0522788	0.0165551	0.00158928	0.221176	20
ENSG00000149600	20	ENSG00000149600	31311153	rs13038397	20	31329949	T	C	0.15507	-0.00857867	0.0036412	0.0184799	0.309272	0.0118393	2.029668e-150	-0.0277383	0.0118212	0.0189519	0.26434	20
ENSG00000149636	20	ENSG00000149636	35391212	rs146021879	20	35404978	T	G	0.0407555	0.0406215	0.0194485	0.0369999	-0.520864	0.0230634	6.225108e-113	-0.0779887	0.0374983	0.0375444	0.134873	20
ENSG00000149792	11	ENSG00000149792	64892249	rs74365834	11	64736378	C	T	0.0208748	0.0996497	0.0276501	0.000309999	-0.245943	0.0240705	1.653806e-24	-0.405174	0.119213	0.000676995	0.103713	18
ENSG00000149798	11	ENSG00000149798	65086094	rs482842	11	65045278	G	T	0.145129	-0.00865543	0.00380793	0.0230499	0.199847	0.0119146	3.832968e-63	-0.0433104	0.0192284	0.0242961	0.255536	20
ENSG00000149922	16	ENSG00000149922	30100161	rs3809627	16	30103160	A	C	0.416501	-0.0191961	0.00773184	0.0129999	-0.202227	0.00793459	2.761216e-143	0.0949233	0.0384144	0.0134722	0.38024	20
ENSG00000150054	10	ENSG00000150054	28481668	rs1457174	10	28635245	A	T	0.21173	0.0186251	0.0089526	0.0369999	-0.627168	0.0129952	0	-0.0296971	0.0142879	0.037665	0.213367	20
ENSG00000150316	11	ENSG00000150316	94701281	rs6483382	11	94703564	T	C	0.340954	-0.0177521	0.00811966	0.0290001	0.189913	0.00839454	2.550501e-113	-0.0934748	0.0429538	0.0295424	0.0718735	20
ENSG00000150337	1	ENSG00000150337	149759150	rs72708153	1	149865483	G	A	0.0864811	0.01305	0.00523	0.0125	0.548756	0.0343961	2.672176e-57	0.0237811	0.00964652	0.0136918	0.398932	20
ENSG00000150477	18	ENSG00000150477	34610602	rs1261896	18	34421397	C	T	0.299205	-0.00627	0.00316	0.0470002	0.223553	0.00852149	1.088364e-151	-0.0280471	0.0141757	0.0478694	0.544355	20
ENSG00000150540	2	ENSG00000150540	138747760	rs1522907	2	138798579	T	C	0.531809	0.0165697	0.00757863	0.0290001	0.241179	0.00783198	3.143125e-208	0.068703	0.0315024	0.0291922	0.565515	20
ENSG00000150656	18	ENSG00000150656	72228061	rs7577	18	72188347	C	T	0.295229	0.00646	0.00315	0.0400996	0.0772962	0.00912566	2.449703e-17	0.0835746	0.0419298	0.0462392	0.471668	19
ENSG00000150867	10	ENSG00000150867	22913631	rs10430590	10	22833063	T	A	0.306163	0.00794	0.00306	0.00941001	-0.114273	0.00885534	4.2511e-38	-0.0694828	0.027314	0.0109637	0.271011	20
ENSG00000150907	13	ENSG00000150907	41185269	rs9549200	13	40976249	T	C	0.359841	-0.0174218	0.00797841	0.0290001	-0.0848553	0.0081612	2.547913e-25	0.205312	0.0960749	0.0325981	0.708195	20
ENSG00000150967	12	ENSG00000150967	123435847	rs11608811	12	123529056	A	G	0.308151	0.01626	0.00314	2.300011e-07	0.290492	0.00858476	5.43145e-251	0.055974	0.0109351	3.075631e-07	0.307522	20
ENSG00000150995	3	ENSG00000150995	4712278	rs2322800	3	4512462	A	G	0.084493	0.0108992	0.00496092	0.0280001	-0.419295	0.01421	2.3412e-191	-0.0259941	0.0118643	0.0284556	0.0923712	20
ENSG00000151092	3	ENSG00000151092	25795982	rs7645628	3	25664643	A	T	0.276342	0.00808	0.00322	0.012	-0.103296	0.00898087	1.291896e-30	-0.0782217	0.0319057	0.0142203	0.206695	20
ENSG00000151292	5	ENSG00000151292	122900266	rs1021716	5	122840396	T	C	0.0337972	0.02148	0.00746	0.00398997	0.316843	0.0215144	4.324829e-49	0.0677938	0.0239906	0.0047155	0.394631	20
ENSG00000151414	1	ENSG00000151414	198208821	rs10494768	1	198252452	T	G	0.16004	-0.01189	0.00432	0.00591998	0.123583	0.0123826	1.857202e-23	-0.0962105	0.0362611	0.00797155	0.348692	20
ENSG00000151458	4	ENSG00000151458	125609547	rs2242378	4	125632581	T	C	0.166004	0.00761	0.00384	0.0477002	-0.374546	0.0104314	2.489034e-282	-0.0203179	0.010268	0.0478431	0.493551	20
ENSG00000151490	12	ENSG00000151490	15612832	rs73066681	12	15699113	A	G	0.0685885	0.0120967	0.00584946	0.03861	0.20525	0.0149737	9.168485e-43	0.0589363	0.0288217	0.0408685	0.466914	20
ENSG00000151491	12	ENSG00000151491	15904177	rs11829666	12	15851465	G	A	0.233598	-0.01264	0.00367	0.000572005	0.111198	0.0100334	1.520396e-28	-0.113671	0.0345611	0.00100549	0.0955096	19
ENSG00000151503	11	ENSG00000151503	134057681	rs12573858	11	134064675	T	G	0.0815109	-0.00966	0.00465	0.0379001	0.385065	0.0128694	1.049292e-196	-0.0250867	0.012105	0.0382253	0.499389	20
ENSG00000151576	3	ENSG00000151576	113765974	rs9823071	3	113827552	C	T	0.382704	-0.00717	0.00299	0.0164998	-0.0642416	0.0084747	3.444906e-14	0.11161	0.0488163	0.0222354	0.180165	20
ENSG00000151640	10	ENSG00000151640	134009842	rs869252	10	133969872	C	T	0.28827	-0.0064377	0.00319806	0.0441001	0.620047	0.00955719	0	-0.0103826	0.00516026	0.0442164	0.62052	20
ENSG00000151650	10	ENSG00000151650	135053304	rs2995337	10	135061804	A	G	0.168986	-0.0206836	0.0102707	0.0439997	-0.295139	0.0127803	5.419045e-118	0.0700809	0.0349316	0.0448316	0.126561	20
ENSG00000151655	10	ENSG00000151655	7768357	rs1244507	10	7872957	A	G	0.403579	-0.00662	0.00289	0.0218002	-0.249003	0.00800024	1.122994e-212	0.026586	0.0116377	0.0223434	0.249114	20
ENSG00000151657	10	ENSG00000151657	7812589	rs4749247	10	7826132	C	G	0.43837	0.0171235	0.00766659	0.0259998	-0.0771515	0.0080492	9.245816e-22	-0.221946	0.102033	0.0296117	0.342309	20
ENSG00000151665	2	ENSG00000151665	46826167	rs13413254	2	46802934	T	A	0.364811	-0.00643	0.00295	0.0294002	0.136771	0.00819489	1.554916e-62	-0.0470129	0.0217521	0.0306716	0.410896	20
ENSG00000151690	2	ENSG00000151690	191323506	rs9646748	2	191301368	G	A	0.44831	-0.00578	0.00287	0.0441998	-0.587457	0.00741937	0	0.00983903	0.00488705	0.0440845	0.601675	20
ENSG00000151693	2	ENSG00000151693	9446353	rs112601720	2	9535940	C	G	0.109344	0.0309686	0.012096	0.01	0.131575	0.0144511	8.642621e-20	0.235369	0.0954982	0.0137148	0.358555	20
ENSG00000151773	13	ENSG00000151773	44425954	rs12853286	13	44446817	A	G	0.502982	-0.01041	0.00286	0.000269998	-0.234674	0.00783507	4.181147e-197	0.0443595	0.0122768	0.000302351	0.30284	20
ENSG00000151779	2	ENSG00000151779	15504243	rs4133515	2	15696655	A	G	0.311133	0.0163159	0.00808084	0.0430002	-0.15179	0.0083639	1.326762e-73	-0.10749	0.0535655	0.0447812	0.765819	20
ENSG00000151882	5	ENSG00000151882	43394620	rs7706402	5	43381580	G	A	0.400596	0.00708	0.00288	0.0141	-0.130994	0.00797837	1.4078e-60	-0.0540484	0.0222309	0.0150476	0.487378	20
ENSG00000151893	10	ENSG00000151893	120474220	rs4751669	10	120470994	C	T	0.232604	0.00646785	0.00326494	0.0475401	0.266708	0.0106801	1.219703e-137	0.0242507	0.0122801	0.0482911	0.510432	20
ENSG00000152128	2	ENSG00000152128	135344950	rs11684785	2	135393110	G	A	0.428429	-0.00775	0.00303	0.0105	-0.218696	0.00812982	2.166812e-159	0.0354373	0.0139173	0.010888	0.0687799	20
ENSG00000152284	2	ENSG00000152284	85449022	rs10460587	2	85555478	C	T	0.44831	-0.00835	0.00286	0.00351002	-0.12581	0.00797469	4.536847e-56	0.0663698	0.0231186	0.0040939	0.146686	20
ENSG00000152291	2	ENSG00000152291	85550347	rs7340340	2	85594106	A	G	0.348907	0.00818619	0.00287134	0.00435502	0.142038	0.0082851	6.992746e-66	0.0576338	0.0204929	0.00491769	0.0953771	20
ENSG00000152348	5	ENSG00000152348	81420260	rs112413913	5	81359709	G	A	0.229622	-0.0332521	0.00870832	0.000129999	0.50595	0.00899509	0	-0.0657221	0.0172514	0.000139158	0.0770794	20
ENSG00000152409	5	ENSG00000152409	78577525	rs2131977	5	78613916	G	C	0.358847	0.00603	0.00294	0.0403999	0.351034	0.00878391	0	0.0171778	0.00838628	0.0405282	0.970876	20
ENSG00000152463	10	ENSG00000152463	15095038	rs148658466	10	15111763	A	G	0.0218688	-0.0194463	0.00866206	0.02476	0.270856	0.0246857	5.199203e-28	-0.0717957	0.0326429	0.0278473	0.282042	20
ENSG00000152527	2	ENSG00000152527	43929769	rs9309103	2	43863866	G	A	0.387674	0.00616	0.00295	0.0365999	0.415431	0.00780978	0	0.014828	0.00710653	0.0369308	0.404306	20
ENSG00000152642	3	ENSG00000152642	32178693	rs11720083	3	32196316	G	T	0.261431	-0.00785862	0.0031025	0.0113201	-0.490324	0.00829495	0	0.0160274	0.00633326	0.0113844	0.0713172	20
ENSG00000152683	2	ENSG00000152683	32420190	rs6733481	2	32390834	C	A	0.104374	-0.01213	0.00421	0.00396999	-0.113648	0.0133693	1.8861e-17	0.106734	0.0391144	0.00635746	0.453019	20
ENSG00000152760	1	ENSG00000152760	67231306	rs524204	1	67203455	G	A	0.272366	0.00872889	0.00297914	0.00338899	0.327293	0.00844504	0	0.0266699	0.00912833	0.00348165	0.123697	20
ENSG00000152782	10	ENSG00000152782	91373980	rs2419057	10	91551019	T	C	0.258449	-0.00668	0.00323	0.0386002	0.187303	0.00873167	4.469412e-102	-0.0356641	0.0173248	0.0395358	0.141076	20
ENSG00000152952	3	ENSG00000152952	145834333	rs2864794	3	145866370	G	C	0.133201	0.00816387	0.00386547	0.0346601	0.121325	0.0112842	5.811599e-27	0.0672892	0.0324693	0.0382286	0.758665	17
ENSG00000153066	16	ENSG00000153066	11804835	rs11642880	16	11826148	C	T	0.421471	0.0069531	0.00279241	0.01279	-0.185675	0.0118777	4.39367e-55	-0.0374476	0.0152288	0.0139325	0.167362	20
ENSG00000153113	5	ENSG00000153113	95990412	rs2351245	5	95995733	T	G	0.151093	0.00780022	0.00361623	0.0309999	0.932519	0.010288	0	0.00836467	0.00387901	0.031053	0.198943	20
ENSG00000153140	5	ENSG00000153140	89696840	rs4873	5	89703641	G	C	0.256461	0.00682	0.00319	0.0324998	-0.115162	0.00918489	4.613595e-36	-0.0592209	0.0280999	0.0350732	0.997892	20
ENSG00000153162	6	ENSG00000153162	7804342	rs9406052	6	7700988	C	T	0.457256	0.00696	0.00285	0.0147001	0.120538	0.00793933	4.625388e-52	0.0577411	0.0239479	0.0159039	0.426636	20
ENSG00000153207	1	ENSG00000153207	247048840	rs61852576	1	247115645	A	G	0.128231	0.00840488	0.00427947	0.0495199	-0.470225	0.0126831	7.131723e-301	-0.0178742	0.00911366	0.0498498	0.208743	20
ENSG00000153208	2	ENSG00000153208	112721597	rs55812028	2	112780969	T	C	0.256461	0.0240049	0.00880541	0.0064	-0.547897	0.00859779	0	-0.0438128	0.016086	0.00645625	0.793963	20
ENSG00000153250	2	ENSG00000153250	161239483	rs6742799	2	161317460	C	A	0.185885	0.012	0.00357	0.000764997	-0.0879321	0.0102356	8.636616e-18	-0.136469	0.0435967	0.00174651	0.111792	20
ENSG00000153310	8	ENSG00000153310	130940607	rs10956505	8	130981908	A	C	0.233598	0.00807	0.00343	0.0184001	0.0778259	0.00992348	4.413092e-15	0.103693	0.0460133	0.0242248	0.322406	20
ENSG00000153363	1	ENSG00000153363	211581011	rs11119741	1	211610310	T	C	0.205765	-0.00733	0.00345	0.0334003	0.300347	0.0115633	9.691537e-149	-0.0244051	0.0115251	0.0342119	0.534818	20
ENSG00000153406	16	ENSG00000153406	4528722	rs11639998	16	4527109	T	C	0.277336	-0.00786	0.00325	0.0154999	0.598072	0.00846417	0	-0.0131422	0.00543731	0.015647	0.107466	20
ENSG00000153443	16	ENSG00000153443	4661956	rs4786529	16	4677497	G	C	0.181909	0.0104807	0.00362027	0.003788	-0.0646694	0.0113766	1.3127e-08	-0.162066	0.0628232	0.00988819	0.0594832	20
ENSG00000153531	13	ENSG00000153531	114092049	rs1386	13	114110235	A	C	0.148111	-0.0294448	0.0114131	0.00990011	-0.108926	0.0119738	9.286095e-20	0.27032	0.108911	0.0130637	0.113808	20
ENSG00000153560	3	ENSG00000153560	33456345	rs72852069	3	33439772	G	A	0.026839	0.0277	0.00836	0.000924996	0.173896	0.0238305	2.938198e-13	0.159291	0.0527986	0.0025533	0.407883	20
ENSG00000153904	1	ENSG00000153904	85914107	rs683146	1	85995684	T	C	0.0954274	-0.0339429	0.0141403	0.016	-0.115576	0.014789	5.496317e-15	0.293684	0.127988	0.0217542	0.462021	14
ENSG00000154059	18	ENSG00000154059	22020039	rs542576	18	22021017	G	T	0.0626243	0.01407	0.00524	0.00724002	0.100815	0.013939	4.738305e-13	0.139562	0.0554425	0.0118278	0.109911	13
ENSG00000154144	11	ENSG00000154144	124499009	rs116899179	11	124518158	C	T	0.0178926	-0.0310575	0.0110289	0.00486497	0.2275	0.0376905	1.579798e-09	-0.136517	0.053495	0.0107122	0.0942157	9
ENSG00000154146	11	ENSG00000154146	124613849	rs71491831	11	124605783	A	G	0.0735586	-0.01566	0.00536	0.00349004	0.168388	0.0148548	8.743054e-30	-0.0929998	0.0328716	0.00466673	0.841361	20
ENSG00000154222	1	ENSG00000154222	52821630	rs115206565	1	52725375	G	A	0.0516899	0.01613	0.00638	0.0115001	0.36945	0.0171765	1.282382e-102	0.0436595	0.0173878	0.0120415	0.335773	20
ENSG00000154262	17	ENSG00000154262	67106436	rs997781	17	67117688	A	G	0.297217	-0.00651329	0.00301123	0.0305703	-0.0586925	0.00858379	8.053113e-12	0.110973	0.0538111	0.0391817	0.0520111	20
ENSG00000154316	8	ENSG00000154316	11211553	rs2736265	8	11186674	A	G	0.488072	0.01019	0.00285	0.000355001	0.1037	0.0127861	5.045307e-16	0.0982639	0.0300351	0.00106929	0.5938	20
ENSG00000154328	8	ENSG00000154328	11636001	rs804261	8	11631562	G	A	0.393638	-0.0097	0.00289	0.000789005	0.412658	0.0113824	8.532928e-288	-0.0235061	0.00703333	0.000831443	0.734563	20
ENSG00000154359	8	ENSG00000154359	12596492	rs67858908	8	12621916	G	T	0.135189	-0.01081	0.0042	0.01	-0.220313	0.0118492	3.66123e-77	0.0490665	0.0192456	0.0107878	0.14148	20
ENSG00000154473	10	ENSG00000154473	124919339	rs73362735	10	124910288	C	T	0.120278	-0.00910523	0.00398827	0.0224202	0.222365	0.0124361	1.670302e-71	-0.0409472	0.0180813	0.0235361	0.106924	20
ENSG00000154511	1	ENSG00000154511	93367390	rs945631	1	93426167	A	G	0.0397614	-0.02582	0.00711	0.000283002	0.839786	0.0214894	0	-0.0307459	0.00850292	0.000299276	0.980987	20
ENSG00000154518	2	ENSG00000154518	176045160	rs268157	2	176027151	G	A	0.206759	-0.00791	0.00365	0.0301002	0.123621	0.0101737	5.666804e-34	-0.0639861	0.0299917	0.0328872	0.655552	20
ENSG00000154556	4	ENSG00000154556	186692202	rs2278938	4	186836629	T	C	0.491054	0.00594725	0.0027394	0.0299599	0.118035	0.00795214	7.699361e-50	0.0503854	0.0234553	0.0317019	0.962946	20
ENSG00000154642	21	ENSG00000154642	19176493	rs2257907	21	19163805	C	T	0.243539	-0.00677775	0.00306408	0.02696	-0.137521	0.00896243	3.873005e-53	0.0492851	0.0225111	0.02857	0.550172	15
ENSG00000154645	21	ENSG00000154645	19456635	rs2824498	21	19177629	C	T	0.360835	0.00713	0.00299	0.017	-0.108897	0.00841318	2.553813e-38	-0.0654748	0.0279192	0.0190195	0.0803908	12
ENSG00000154721	21	ENSG00000154721	27050729	rs4817045	21	27010118	G	T	0.121272	-0.0427731	0.0113883	0.00017	0.163369	0.0117016	2.688713e-44	-0.261819	0.0721876	0.000286814	0.412839	20
ENSG00000154734	21	ENSG00000154734	28213167	rs462404	21	28213703	C	T	0.265408	-0.0211359	0.00903928	0.0189998	-0.283741	0.00959673	4.042267e-192	0.0744902	0.031957	0.019756	0.730995	13
ENSG00000154781	3	ENSG00000154781	14703718	rs11717438	3	14713058	T	G	0.349901	-0.0273868	0.00798263	0.000599998	0.212006	0.00933698	3.90842e-114	-0.12918	0.0380803	0.0006931	0.0592756	20
ENSG00000154832	18	ENSG00000154832	47811693	rs11555886	18	47812587	T	C	0.147117	0.00838	0.00419	0.0457004	-0.162371	0.0118857	1.735796e-42	-0.0516103	0.0260803	0.0478267	0.694679	20
ENSG00000154874	17	ENSG00000154874	18480415	rs12452987	17	18272449	A	C	0.390656	0.0204393	0.0078772	0.00949992	0.111966	0.0102584	9.816005e-28	0.182549	0.0723143	0.01159	0.164926	20
ENSG00000155016	4	ENSG00000155016	108863569	rs147612190	4	108853295	T	C	0.0149105	0.02541	0.00962	0.00827999	0.643364	0.0318867	1.571911e-90	0.0394955	0.0150802	0.00881815	0.118114	3
ENSG00000155066	2	ENSG00000155066	95948628	rs6725821	2	95897767	T	C	0.235586	0.0066273	0.0032016	0.0384804	-0.0774191	0.00974022	1.889402e-15	-0.0856029	0.0427335	0.045158	0.188717	20
ENSG00000155090	8	ENSG00000155090	103664568	rs1434281	8	103671080	A	G	0.347913	0.0165537	0.00785619	0.0350002	0.118994	0.00870044	1.3971e-42	0.139114	0.0668006	0.037295	0.565284	20
ENSG00000155254	10	ENSG00000155254	99475418	rs7914697	10	99481018	C	T	0.232604	0.00787147	0.0029998	0.00869	0.110164	0.0101392	1.688497e-27	0.0714523	0.0280132	0.0107516	0.0690273	20
ENSG00000155256	10	ENSG00000155256	99508771	rs4244329	10	99519753	G	A	0.16998	0.01278	0.00346	0.000224001	-0.156871	0.00971661	1.239476e-58	-0.0814683	0.0226263	0.00031747	0.0925244	20
ENSG00000155275	4	ENSG00000155275	8466562	rs13434465	4	8390948	T	C	0.0387674	-0.0472306	0.0201744	0.0189998	-0.200176	0.025471	3.872099e-15	0.235945	0.10516	0.0248529	0.167862	20
ENSG00000155307	21	ENSG00000155307	15906636	rs1882917	21	15930957	T	G	0.489066	-0.0155564	0.00760931	0.0409996	-0.106432	0.00794841	6.880802e-41	0.146162	0.0723228	0.0432827	0.108635	20
ENSG00000155366	1	ENSG00000155366	113246892	rs75472514	1	113243607	C	A	0.0397614	0.01457	0.00674	0.0307001	0.515289	0.0208705	1.376431e-134	0.0282754	0.0131301	0.0312808	0.917469	20
ENSG00000155438	2	ENSG00000155438	122489510	rs1056014	2	122484976	A	G	0.0417495	0.01511	0.00615	0.0140001	0.559002	0.0187026	2.734977e-196	0.0270303	0.0110388	0.0143392	0.408453	20
ENSG00000155506	5	ENSG00000155506	154144814	rs3867429	5	154092202	C	T	0.501988	-0.00679813	0.00274118	0.0131401	0.286829	0.00855271	1.411657e-246	-0.023701	0.00958295	0.0133891	0.18295	20
ENSG00000155561	7	ENSG00000155561	135288086	rs12707239	7	135247183	T	C	0.202783	0.01007	0.00352	0.00418996	-0.143653	0.010743	8.837688e-41	-0.0700994	0.025058	0.00515015	0.0632267	20
ENSG00000155827	9	ENSG00000155827	104310877	rs72745305	9	104288748	C	T	0.158052	0.00765	0.00382	0.0454004	-0.222822	0.0112098	6.385637e-88	-0.0343323	0.0172305	0.0463128	0.225629	20
ENSG00000155893	3	ENSG00000155893	140980658	rs2292404	3	140985697	G	A	0.427435	0.00734801	0.00277179	0.00801494	0.584253	0.00809132	0	0.0125768	0.00474735	0.00806794	0.510979	20
ENSG00000155957	12	ENSG00000155957	66540780	rs1921083	12	66506631	C	T	0.329026	0.0174468	0.00787238	0.0269998	-0.307117	0.00809872	0	-0.0568083	0.0256769	0.026937	0.174158	20
ENSG00000156113	10	ENSG00000156113	79017854	rs816868	10	79312114	C	T	0.488072	-0.00996	0.00285	0.000474996	0.506407	0.00751141	0	-0.019668	0.00563545	0.000482928	0.649765	20
ENSG00000156162	8	ENSG00000156162	95768997	rs6471480	8	95734714	C	T	0.452286	0.00601713	0.00276523	0.0295699	-0.126457	0.00796226	8.444268e-57	-0.0475826	0.0220713	0.0310949	0.527495	20
ENSG00000156239	21	ENSG00000156239	30251103	rs2705667	21	30314085	T	G	0.227634	0.00868085	0.00330699	0.00866603	0.118262	0.00977385	1.058708e-33	0.0734038	0.0286138	0.0103079	0.207942	20
ENSG00000156253	21	ENSG00000156253	30384202	rs2150403	21	30376145	T	C	0.287276	0.00667	0.00325	0.0405005	0.402843	0.00881393	0	0.0165573	0.0080758	0.0403408	0.306137	20
ENSG00000156265	21	ENSG00000156265	30499001	rs8129616	21	30520085	G	A	0.338966	-0.00667	0.00293	0.0230999	0.271694	0.00895293	2.76069e-202	-0.0245497	0.0108145	0.0232032	0.770457	20
ENSG00000156304	21	ENSG00000156304	33073872	rs73199583	21	32995676	C	T	0.082505	0.0140092	0.00512219	0.00624396	-0.143591	0.0158829	1.558099e-19	-0.0975632	0.0372687	0.00884906	0.59385	20
ENSG00000156395	10	ENSG00000156395	106712926	rs1340053	10	106736980	T	C	0.0516899	0.0407695	0.0159572	0.0109999	0.233838	0.0167242	2.007684e-44	0.174349	0.0693703	0.0119603	0.453148	20
ENSG00000156414	14	ENSG00000156414	104456901	rs2236246	14	104379206	T	G	0.285288	-0.0168334	0.0084298	0.0460002	0.56052	0.00812934	0	-0.0300318	0.0150456	0.0459279	0.216855	20
ENSG00000156453	5	ENSG00000156453	141245874	rs164492	5	141370457	C	T	0.168986	0.0106	0.00387	0.00614002	-0.115042	0.0109138	5.590119e-26	-0.0921399	0.0347569	0.00802577	0.527587	20
ENSG00000156521	10	ENSG00000156521	71902084	rs3858169	10	71928995	G	T	0.412525	0.00835	0.00287	0.00357002	-0.294231	0.00787229	9.770582e-306	-0.0283791	0.00978375	0.0037241	0.636406	20
ENSG00000156535	6	ENSG00000156535	74471774	rs61840520	6	74427436	A	G	0.431412	-0.0158154	0.00764899	0.0389996	-0.124259	0.00797572	1.001797e-54	0.127278	0.0620968	0.0403963	0.407973	20
ENSG00000156587	11	ENSG00000156587	57327443	rs7131076	11	57345086	G	A	0.235586	-0.00935	0.00333	0.00493004	0.164065	0.00956414	5.847101e-66	-0.0569896	0.0205669	0.00558956	0.0537031	20
ENSG00000156599	11	ENSG00000156599	57451939	rs7116341	11	57481155	A	G	0.312127	-0.01017	0.00304	0.000809003	0.251855	0.00847352	3.920366e-194	-0.0403803	0.0121466	0.000886079	0.11819	20
ENSG00000156671	10	ENSG00000156671	76900612	rs7077767	10	76880322	T	C	0.054672	-0.0353178	0.017082	0.0389996	0.137155	0.0175975	6.492101e-15	-0.257503	0.128853	0.0456706	0.183895	20
ENSG00000156738	11	ENSG00000156738	60230729	rs7946122	11	60172770	G	A	0.34493	-0.00637	0.00297	0.0319	-0.0476223	0.00832237	1.0515e-08	0.133761	0.0666027	0.044607	0.903279	20
ENSG00000156787	8	ENSG00000156787	124109300	rs6470140	8	124129130	T	C	0.45825	0.00635901	0.00273623	0.0201099	-0.154382	0.00871458	3.189554e-70	-0.04119	0.0178756	0.021208	0.738684	20
ENSG00000156804	8	ENSG00000156804	124531787	rs2280919	8	124551779	A	G	0.440358	0.0155549	0.00760797	0.0409996	0.1557	0.00793883	1.211793e-85	0.0999033	0.0491279	0.0419987	0.241945	20
ENSG00000156875	1	ENSG00000156875	100526293	rs139126245	1	100511755	G	T	0.0139165	0.0282046	0.0126308	0.0255499	-0.328131	0.0342702	1.020499e-21	-0.0859554	0.0395262	0.0296567	0.816637	20
ENSG00000156990	3	ENSG00000156990	9882909	rs71314367	3	9888113	T	C	0.055666	-0.0123	0.00562	0.0284997	-0.521931	0.0164634	1.439685e-220	0.0235663	0.0107933	0.0290052	0.542029	20
ENSG00000157014	3	ENSG00000157014	10308593	rs164939	3	10316760	G	C	0.265408	-0.018206	0.00874531	0.0369999	0.339172	0.00901238	5.977379e-310	-0.0536778	0.0258237	0.0376519	0.684163	20
ENSG00000157036	3	ENSG00000157036	38560635	rs12636358	3	38455901	A	G	0.0357853	0.01754	0.00677	0.0095801	-0.156743	0.0206176	2.906902e-14	-0.111903	0.045631	0.0141928	0.349624	10
ENSG00000157045	16	ENSG00000157045	15140815	rs2280017	16	15151361	C	T	0.409543	-0.006261	0.00280762	0.0257798	0.255862	0.0118538	2.495784e-103	-0.0244702	0.0110316	0.0265415	0.203762	20
ENSG00000157212	7	ENSG00000157212	154765095	rs1357994	7	154715109	C	T	0.184891	-0.0274748	0.00955801	0.004	0.066404	0.0101787	6.854783e-11	-0.413752	0.15729	0.00852598	0.129573	16
ENSG00000157216	1	ENSG00000157216	54785671	rs190963	1	54946847	A	G	0.161034	-0.00851	0.00371	0.0217	-0.0815173	0.0105494	1.099398e-14	0.104395	0.0474747	0.0278807	0.13929	16
ENSG00000157335	16	ENSG00000157335	70214244	rs7206524	16	69975896	T	G	0.311133	0.0063955	0.00295404	0.0303802	-0.556339	0.0207753	5.706325e-158	-0.0114957	0.00532711	0.0309309	0.10186	20
ENSG00000157368	16	ENSG00000157368	70654191	rs78513761	16	70640482	A	C	0.0805169	0.02412	0.00556	1.430013e-05	0.128079	0.0160215	1.304198e-15	0.188321	0.0493906	0.000137348	0.784193	20
ENSG00000157388	3	ENSG00000157388	53687586	rs9830632	3	53735766	G	A	0.296223	0.00941	0.00318	0.00312997	-0.0850823	0.00873355	1.995907e-22	-0.110599	0.0390618	0.0046347	0.22515	20
ENSG00000157450	15	ENSG00000157450	59273496	rs34278620	15	59324390	G	A	0.0636183	0.01233	0.0059	0.0365999	-0.118395	0.0158054	6.84551e-14	-0.104143	0.051736	0.0441188	0.177279	20
ENSG00000157540	21	ENSG00000157540	38813458	rs11702026	21	38761921	T	C	0.10338	-0.01539	0.00444	0.000535994	0.133589	0.0126457	4.376081e-26	-0.115204	0.0349797	0.000989624	0.285108	20
ENSG00000157551	21	ENSG00000157551	39601438	rs2186344	21	39606769	T	C	0.507952	0.00944	0.00289	0.00109999	0.498421	0.00749227	0	0.0189398	0.0058053	0.00110432	0.757831	20
ENSG00000157557	21	ENSG00000157557	40187055	rs11254	21	40196388	T	C	0.365805	0.00675	0.00297	0.0230001	0.269816	0.00818145	1.62489e-238	0.025017	0.0110336	0.0233689	0.162894	20
ENSG00000157653	9	ENSG00000157653	116182149	rs72760093	9	116191169	G	A	0.0954274	-0.01011	0.00485	0.0373001	-0.18256	0.0145501	4.128617e-36	0.0553791	0.0269308	0.0397488	0.511572	20
ENSG00000157734	15	ENSG00000157734	64446797	rs145671004	15	64427418	T	G	0.0636183	0.01439	0.0058	0.0131	0.126438	0.0164116	1.316704e-14	0.113811	0.0481923	0.0181964	0.584781	20
ENSG00000157782	12	ENSG00000157782	121091741	rs522632	12	121088886	C	G	0.426441	0.01397	0.00287	1.109992e-06	0.160322	0.00814544	3.052031e-86	0.0871372	0.0184408	2.298432e-06	0.350491	20
ENSG00000157796	4	ENSG00000157796	39235727	rs1061377	4	39124750	C	A	0.423459	-0.0079	0.00289	0.00632004	-0.348829	0.00821964	0	0.0226472	0.00830203	0.00637368	0.304988	20
ENSG00000157837	12	ENSG00000157837	121271243	rs2393717	12	121220375	G	C	0.455268	0.0104	0.00285	0.000268999	0.205482	0.007888	1.345296e-149	0.0506126	0.0140052	0.000301697	0.332357	20
ENSG00000158050	2	ENSG00000158050	96810042	rs115786506	2	96809015	A	G	0.0337972	0.01719	0.00771	0.0256998	-0.307117	0.0312314	8.068183e-23	-0.0559722	0.0257416	0.0296763	0.474552	20
ENSG00000158092	3	ENSG00000158092	136624857	rs80201571	3	136659779	T	G	0.237575	0.00779	0.00349	0.0256	-0.12486	0.00982449	5.270412e-37	-0.0623901	0.0283792	0.0279176	0.109765	20
ENSG00000158106	8	ENSG00000158106	144458723	rs10866910	8	144420930	C	T	0.236581	0.0231331	0.00851533	0.00659994	-0.140667	0.00947161	6.813202e-50	-0.164453	0.06154	0.00753329	0.535892	20
ENSG00000158201	18	ENSG00000158201	19257812	rs116826070	18	19159352	A	G	0.204771	0.00822	0.00369	0.0258	-0.15812	0.0104526	1.068306e-51	-0.0519858	0.0235884	0.0275331	0.978571	20
ENSG00000158234	3	ENSG00000158234	138339833	rs1672928	3	138334927	C	A	0.471173	0.01009	0.00286	0.000421998	-0.226213	0.0082977	1.194471e-163	-0.044604	0.0127484	0.000467362	0.181263	20
ENSG00000158435	2	ENSG00000158435	101878021	rs2177997	2	101918802	G	A	0.436382	-0.00779	0.0029	0.00713001	-0.14435	0.00886529	1.311785e-59	0.0539661	0.0203616	0.00804008	0.0812506	20
ENSG00000158517	7	ENSG00000158517	74195984	rs810366	7	74140925	C	G	0.193837	-0.031829	0.00937731	0.000690001	0.429353	0.0114479	7.635317e-308	-0.0741325	0.0219298	0.000723695	0.278311	20
ENSG00000158528	7	ENSG00000158528	94731120	rs10250837	7	94673502	T	C	0.462227	-0.00582027	0.0027545	0.0345804	0.242227	0.00860348	2.110912e-174	-0.0240282	0.0114036	0.0351108	0.0699079	20
ENSG00000158604	7	ENSG00000158604	44619689	rs217371	7	44613103	G	A	0.4334	-0.01316	0.00287	4.540043e-06	-0.317495	0.00785125	0	0.0414494	0.00909743	5.209496e-06	0.778829	20
ENSG00000158747	1	ENSG00000158747	19975996	rs10917493	1	19882170	T	G	0.426441	-0.0054407	0.00274505	0.0474799	-0.459959	0.00834944	0	0.0118287	0.00597189	0.0476224	0.179617	20
ENSG00000158748	1	ENSG00000158748	19998917	rs10917516	1	20012714	A	G	0.341948	-0.006	0.00299	0.0453002	-0.285745	0.00847432	3.054874e-249	0.0209978	0.0104824	0.0451618	0.67053	20
ENSG00000158793	1	ENSG00000158793	161091555	rs75372745	1	161082186	C	G	0.0735586	0.0364476	0.0139461	0.00899995	-0.157683	0.0147843	1.474406e-26	-0.231144	0.0910603	0.0111371	0.646326	20
ENSG00000158806	8	ENSG00000158806	21888022	rs12547911	8	21886797	T	G	0.0854871	0.0322609	0.0146511	0.0280001	-0.359645	0.0240382	1.312395e-50	-0.0897021	0.0411765	0.0293705	0.634761	20
ENSG00000158815	8	ENSG00000158815	21903114	rs113373756	8	21883515	C	A	0.0854871	0.0340706	0.0145405	0.0189998	-0.0969246	0.0160355	1.499701e-09	-0.351516	0.160896	0.0289082	0.753442	16
ENSG00000158864	1	ENSG00000158864	161175539	rs4379692	1	161186313	T	C	0.319085	0.0175968	0.00813471	0.0309999	-0.225171	0.00863498	6.718768e-150	-0.0781486	0.0362509	0.0311016	0.0615973	20
ENSG00000158966	1	ENSG00000158966	65047584	rs11808959	1	65016399	A	G	0.0954274	0.01053	0.00447	0.0184001	-0.219014	0.0126249	2.049395e-67	-0.0480791	0.0205969	0.019581	0.820056	20
ENSG00000159110	21	ENSG00000159110	34620087	rs1476415	21	34598385	A	C	0.463221	0.0078	0.00287	0.00652995	0.348474	0.00817946	0	0.0223833	0.00825266	0.00668268	0.0709629	18
ENSG00000159459	15	ENSG00000159459	43316703	rs62020705	15	43297338	G	A	0.277336	0.00648073	0.00296873	0.0290302	-0.0998652	0.00885456	1.677708e-29	-0.0648948	0.0302791	0.0320954	0.0777783	20
ENSG00000159461	16	ENSG00000159461	56427407	rs7205545	16	56381312	A	G	0.337972	0.00632	0.00309	0.0408997	0.520209	0.00820412	0	0.012149	0.00594301	0.0409294	0.953397	20
ENSG00000159618	16	ENSG00000159618	57600963	rs6499882	16	57569447	G	A	0.286282	-0.00693	0.0031	0.0253	-0.208972	0.0084305	1.219767e-135	0.0331624	0.0148947	0.0259842	0.108371	20
ENSG00000159658	1	ENSG00000159658	47154595	rs2218191	1	47130628	C	T	0.23161	0.00837	0.00334	0.0121001	-0.23949	0.0100717	5.588328e-125	-0.0349493	0.0140235	0.0126959	0.291175	20
ENSG00000159873	22	ENSG00000159873	29176972	rs35259224	22	29216603	A	G	0.294235	-0.00889	0.00311	0.00424004	0.155933	0.00840217	6.949062e-77	-0.0570118	0.0201797	0.00472505	0.24859	20
ENSG00000159921	9	ENSG00000159921	36245745	rs10114702	9	36262120	C	T	0.515905	0.00614	0.00285	0.0311997	0.160961	0.00792327	9.474763e-92	0.0381458	0.0178054	0.0321635	0.0873525	20
ENSG00000160007	19	ENSG00000160007	47465133	rs7254028	19	47489558	T	C	0.354871	0.0170558	0.00798827	0.0329997	0.0714169	0.00930489	1.651602e-14	0.23882	0.116101	0.0396864	0.0571782	20
ENSG00000160049	1	ENSG00000160049	10524581	rs7548453	1	10589836	A	G	0.506958	0.0061	0.00285	0.0321004	-0.205329	0.00790492	9.54201e-149	-0.0297085	0.0139272	0.0329148	0.503735	20
ENSG00000160087	1	ENSG00000160087	1199277	rs4018608	1	1203938	C	T	0.0347913	0.02711	0.00839	0.00124	0.167563	0.0189029	7.691681e-19	0.16179	0.0532936	0.00239877	0.243661	20
ENSG00000160117	19	ENSG00000160117	17395454	rs6512183	19	17405010	A	G	0.109344	-0.0111746	0.004515	0.01333	-0.326407	0.0148187	1.601498e-107	0.0342352	0.0139195	0.0139124	0.0752093	20
ENSG00000160216	21	ENSG00000160216	45345742	rs73373146	21	45404846	G	A	0.104374	0.00941298	0.0044027	0.0325499	0.176857	0.0132591	1.38029e-40	0.0532236	0.0252119	0.0347676	0.140039	20
ENSG00000160255	21	ENSG00000160255	46328886	rs760462	21	46328099	T	C	0.177932	-0.00734	0.00371	0.0478002	-0.74679	0.0110222	0	0.00982874	0.00497005	0.0479746	0.193564	20
ENSG00000160282	21	ENSG00000160282	47565828	rs62215189	21	47603995	G	A	0.243539	-0.0227609	0.00886269	0.01	-0.189325	0.00938398	1.610596e-90	0.120221	0.0471897	0.0108462	0.35595	20
ENSG00000160284	21	ENSG00000160284	47592726	rs62215189	21	47603995	G	A	0.243539	-0.0227609	0.00886269	0.01	-0.645035	0.00968543	0	0.0352863	0.0137501	0.0102801	0.205909	20
ENSG00000160325	9	ENSG00000160325	136330529	rs28680325	9	136316367	A	C	0.333996	0.0094	0.00301	0.00178999	0.181396	0.00983228	5.311873e-76	0.0518204	0.0168296	0.00207612	0.326297	20
ENSG00000160505	19	ENSG00000160505	56370582	rs381809	19	56368765	T	C	0.39662	-0.00632325	0.00279666	0.0237799	0.0928034	0.00833768	8.903427e-29	-0.068136	0.0307508	0.0267088	0.467433	7
ENSG00000160539	9	ENSG00000160539	134174865	rs10793991	9	134148295	A	G	0.389662	-0.0197643	0.00777521	0.0109999	-0.127355	0.00980456	1.405191e-38	0.15519	0.0622093	0.0126084	0.160012	20
ENSG00000160563	9	ENSG00000160563	134845394	rs7043386	9	134866354	G	A	0.318091	-0.01626	0.00306	1.06001e-07	0.112716	0.00931721	1.0874e-33	-0.144257	0.0296513	1.143997e-06	0.675109	20
ENSG00000160593	11	ENSG00000160593	118080132	rs7939622	11	118087841	A	G	0.200795	0.00760198	0.00346016	0.0279898	0.44193	0.00984455	0	0.0172018	0.00783903	0.0282084	0.646329	20
ENSG00000160741	1	ENSG00000160741	153925623	rs59308681	1	153836163	A	G	0.28827	-0.01843	0.0031	2.760006e-09	-0.0565771	0.00859312	4.579602e-11	0.32575	0.0738248	1.021938e-05	0.117497	20
ENSG00000160785	1	ENSG00000160785	156173233	rs74634803	1	156207690	C	G	0.0168986	-0.02682	0.00921	0.00358996	-0.29257	0.0351587	8.693006e-17	0.0916704	0.0333516	0.00598486	0.144274	16
ENSG00000160789	1	ENSG00000160789	156081122	rs609625	1	156089631	G	C	0.0656064	0.018201	0.00544777	0.000836007	0.67149	0.0187115	4.979064e-282	0.0271054	0.00814804	0.000879079	0.354453	20
ENSG00000160813	7	ENSG00000160813	100033546	rs11766752	7	100073292	G	A	0.195825	-0.0112	0.00359	0.00184001	-0.0933557	0.0112298	9.315502e-17	0.119971	0.0410738	0.00349056	0.741159	20
ENSG00000160828	7	ENSG00000160828	74209518	rs2529287	7	74358919	T	C	0.260437	-0.033275	0.00874616	0.000140001	-0.84672	0.0202879	0	0.0392987	0.0103723	0.000151366	0.361302	20
ENSG00000160867	5	ENSG00000160867	176519516	rs439213	5	176518315	A	C	0.260437	-0.0178936	0.0087947	0.0420001	0.13892	0.00931237	2.524629e-50	-0.128805	0.0638937	0.0438077	0.0557135	20
ENSG00000160908	7	ENSG00000160908	99091044	rs139511767	7	99105086	A	G	0.0298211	-0.0156396	0.00721716	0.0302002	-0.126923	0.0213509	2.771296e-09	0.123221	0.0605228	0.0417556	0.356908	16
ENSG00000160917	7	ENSG00000160917	99045769	rs6974831	7	99131605	G	A	0.0308151	-0.0148482	0.0068299	0.02969	-0.308671	0.022807	9.851511e-42	0.0481037	0.0224105	0.0318344	0.239764	20
ENSG00000160959	8	ENSG00000160959	145746966	rs2306386	8	145742879	C	T	0.489066	-0.01472	0.00287	2.800013e-07	-0.518822	0.00792932	0	0.028372	0.00554873	3.166883e-07	0.160267	20
ENSG00000160963	7	ENSG00000160963	101104202	rs4727489	7	101011532	C	T	0.533797	0.0152988	0.00757608	0.0430002	-0.519557	0.00925412	0	-0.0294458	0.0145912	0.043586	0.0865973	20
ENSG00000160972	8	ENSG00000160972	145715428	rs1480000	8	145702007	C	T	0.494036	-0.01525	0.00285	8.999948e-08	-0.450902	0.00754799	0	0.0338211	0.00634596	9.846186e-08	0.626946	20
ENSG00000161055	5	ENSG00000161055	180017821	rs2387281	5	179988283	C	T	0.0934394	0.00891562	0.00439193	0.0423302	1.1783	0.0112795	0	0.0075665	0.00372804	0.0423955	0.462907	20
ENSG00000161091	19	ENSG00000161091	3556273	rs1638539	19	3555048	C	T	0.559642	0.00708084	0.00296146	0.0168101	-0.246728	0.0119503	1.056109e-94	-0.028699	0.0120832	0.0175431	0.36995	20
ENSG00000161179	22	ENSG00000161179	21983365	rs861852	22	21991072	C	T	0.248509	-0.00821272	0.00328772	0.0124899	-0.115794	0.0106145	1.044001e-27	0.0709254	0.0291278	0.0148928	0.301256	20
ENSG00000161203	3	ENSG00000161203	183897178	rs73185743	3	183912194	T	C	0.137177	-0.0134025	0.00384355	0.000487596	-0.330474	0.0109128	1.902139e-201	0.0405554	0.0117073	0.000531966	0.0778898	20
ENSG00000161326	17	ENSG00000161326	35861770	rs865483	17	35851177	A	C	0.33499	0.01129	0.00297	0.000147001	0.637345	0.00758648	0	0.0177141	0.00466473	0.000146186	0.0819096	20
ENSG00000161542	17	ENSG00000161542	74343084	rs379503	17	74308358	C	A	0.300199	0.0170306	0.00824508	0.0389996	-0.159863	0.00849362	5.024476e-79	-0.106532	0.0518854	0.0400513	0.370748	20
ENSG00000161618	19	ENSG00000161618	49965365	rs2914664	19	49968290	T	C	0.247515	-0.0192419	0.00903369	0.0329997	0.622423	0.0139319	0	-0.0309145	0.0145302	0.0333704	0.252345	20
ENSG00000161671	19	ENSG00000161671	50983132	rs1673018	19	50987694	A	G	0.337972	0.00588425	0.00289865	0.0424004	-0.116963	0.00933973	5.574179e-36	-0.0503085	0.025106	0.0450871	0.293262	20
ENSG00000161681	19	ENSG00000161681	51193895	rs4801849	19	51210451	G	A	0.291252	0.0181777	0.00810627	0.025	-0.0547238	0.00902229	1.3163e-09	-0.332172	0.15793	0.0354409	0.226689	12
ENSG00000161791	12	ENSG00000161791	50066836	rs12299505	12	50019894	C	T	0.102386	0.01884	0.00479	8.370088e-05	-0.345235	0.0133469	1.599408e-147	-0.0545715	0.0140341	0.000100867	0.441969	20
ENSG00000161914	19	ENSG00000161914	11605490	rs76918697	19	11652334	A	T	0.0387674	0.0209765	0.00799715	0.00872409	0.156921	0.0237027	3.582295e-11	0.133675	0.0548169	0.0147453	0.980481	8
ENSG00000161958	17	ENSG00000161958	7345438	rs34121192	17	7340864	A	G	0.0785288	0.01226	0.00547	0.0250998	-0.133644	0.0152051	1.503605e-18	-0.0917366	0.0422396	0.0298696	0.462216	20
ENSG00000161981	16	ENSG00000161981	105339	rs8051696	16	100956	C	G	0.218688	0.00822	0.00356	0.021	-0.633435	0.0111476	0	-0.0129769	0.00562479	0.0210501	0.721946	20
ENSG00000162066	16	ENSG00000162066	2575890	rs76291069	16	2648918	T	C	0.156064	0.00821	0.00412	0.0461998	-0.222253	0.0164272	1.045897e-41	-0.0369399	0.0187374	0.0486725	0.204678	18
ENSG00000162069	16	ENSG00000162069	3082305	rs2360165	16	3092506	A	G	0.321074	-0.00728	0.003	0.0151999	0.464668	0.00968876	0	-0.0156671	0.00646448	0.0153689	0.757306	20
ENSG00000162129	11	ENSG00000162129	72074580	rs78509017	11	72118567	C	T	0.0487078	-0.01543	0.00705	0.0286999	-0.157573	0.0186897	3.427203e-17	0.0979231	0.0462243	0.0341382	0.142835	20
ENSG00000162241	11	ENSG00000162241	65146917	rs61154080	11	65166849	T	C	0.084493	-0.00998	0.00472	0.0342003	0.226119	0.0138735	1.009808e-59	-0.0441361	0.0210489	0.0360081	0.298162	20
ENSG00000162290	3	ENSG00000162290	53349542	rs11719367	3	53397312	T	G	0.236581	-0.00955	0.00333	0.00406996	0.0938418	0.0093996	1.798214e-23	-0.101767	0.0369203	0.0058442	0.0926451	20
ENSG00000162383	1	ENSG00000162383	53580572	rs17107864	1	53544807	T	C	0.0397614	-0.01596	0.00656	0.015	-0.570105	0.0198074	3.55235e-182	0.0279948	0.0115477	0.0153387	0.287744	20
ENSG00000162390	1	ENSG00000162390	55056397	rs892446	1	55069790	C	A	0.460239	-0.006	0.00286	0.0362001	0.133351	0.00804785	1.152081e-61	-0.0449939	0.0216183	0.0374077	0.295296	20
ENSG00000162396	1	ENSG00000162396	55226379	rs1180942	1	55231955	T	C	0.422465	-0.00569025	0.00278252	0.0408103	0.28385	0.00787526	1.756078e-284	-0.0200467	0.00981854	0.0411798	0.583229	20
ENSG00000162408	1	ENSG00000162408	6598001	rs11122089	1	6603908	G	A	0.139165	0.00800353	0.00392715	0.0415097	-0.351834	0.012014	1.591395e-188	-0.022748	0.0111889	0.0420442	0.668544	20
ENSG00000162419	1	ENSG00000162419	29020554	rs111281775	1	29009760	A	G	0.0894632	0.0102403	0.00488096	0.0358897	0.0868592	0.0146361	2.945595e-09	0.117895	0.0596021	0.047924	0.0610604	20
ENSG00000162426	1	ENSG00000162426	8391056	rs1473496	1	8390051	G	A	0.489066	0.00674	0.00288	0.0190999	-0.0492013	0.00874939	1.872399e-08	-0.136988	0.0634018	0.0307233	0.424961	20
ENSG00000162517	1	ENSG00000162517	32102980	rs4949450	1	32088675	T	A	0.347913	-0.02124	0.00296	7.149901e-13	-0.156852	0.00816334	2.815385e-82	0.135414	0.0201443	1.790027e-11	0.679105	20
ENSG00000162521	1	ENSG00000162521	33131500	rs10914582	1	33082041	T	C	0.0357853	-0.0184177	0.00667309	0.00577404	-0.111265	0.0199829	2.576797e-08	0.16553	0.0669386	0.0134035	0.3905	20
ENSG00000162542	1	ENSG00000162542	20067572	rs10917517	1	20012762	C	T	0.342942	-0.00711776	0.00281668	0.0115199	-0.139058	0.00860082	8.480728e-59	0.0511855	0.0205013	0.0125358	0.692931	20
ENSG00000162572	1	ENSG00000162572	1221612	rs11804831	1	1194804	C	T	0.191849	0.00932	0.00367	0.0110999	-0.133483	0.0117193	4.689922e-30	-0.0698214	0.0281692	0.0131881	0.145123	20
ENSG00000162613	1	ENSG00000162613	78427267	rs113280262	1	78429215	G	A	0.0397614	0.02283	0.00873	0.00894005	0.155202	0.0253002	8.548099e-10	0.147099	0.0611474	0.0161439	0.197633	20
ENSG00000162620	1	ENSG00000162620	74577785	rs489941	1	74672323	A	C	0.464215	0.01011	0.00285	0.000394003	-0.275317	0.00859017	2.181189e-225	-0.0367214	0.0104149	0.000422146	0.117124	20
ENSG00000162623	1	ENSG00000162623	75215599	rs28568334	1	75199299	C	G	0.314115	0.00745	0.00307	0.0151999	0.205455	0.00920937	2.994846e-110	0.0362609	0.0150306	0.0158444	0.0964044	20
ENSG00000162630	1	ENSG00000162630	193151979	rs10754051	1	193133527	C	T	0.375746	0.0183032	0.00767381	0.017	0.0648713	0.00804117	7.181077e-16	0.282146	0.123355	0.0221795	0.572171	20
ENSG00000162631	1	ENSG00000162631	107854354	rs76374975	1	107629289	T	C	0.0437376	0.01788	0.00655	0.00629999	0.51579	0.0198032	1.501072e-149	0.0346653	0.0127685	0.00662956	0.507176	20
ENSG00000162645	1	ENSG00000162645	89593977	rs2182322	1	89499034	A	G	0.0347913	0.0167382	0.0079328	0.0348698	-0.162238	0.0234197	4.286504e-12	-0.103171	0.051114	0.0435448	0.996193	3
ENSG00000162695	1	ENSG00000162695	101404470	rs41306171	1	101443395	T	C	0.134195	-0.00959	0.0044	0.0290001	-0.203398	0.0132357	2.708201e-53	0.0471489	0.021849	0.0309318	0.317972	20
ENSG00000162729	1	ENSG00000162729	160064931	rs12408242	1	160061934	C	T	0.190855	-0.018515	0.00916789	0.0430002	-0.188504	0.00930625	3.170628e-91	0.0982209	0.0488762	0.0444751	0.426739	20
ENSG00000162736	1	ENSG00000162736	160320902	rs6668576	1	160317021	C	T	0.486083	-0.00635	0.00287	0.0265999	0.5225	0.00738453	0	-0.0121531	0.00549551	0.0270038	0.53791	20
ENSG00000162745	1	ENSG00000162745	161973313	rs4233382	1	161966730	A	G	0.332008	-0.00673	0.00301	0.0256	0.0857141	0.00848402	5.357784e-24	-0.0785168	0.0359664	0.0290315	0.111466	20
ENSG00000162755	1	ENSG00000162755	161069143	rs77584890	1	161068119	T	C	0.0477137	0.0396322	0.0167098	0.0179999	0.253206	0.0182884	1.360002e-43	0.156522	0.0669543	0.0194008	0.0586769	20
ENSG00000162804	2	ENSG00000162804	241986619	rs75501520	2	241951417	T	C	0.0208748	0.02545	0.00914	0.00533003	0.272519	0.032335	3.516201e-17	0.093388	0.035322	0.00819555	0.448457	14
ENSG00000162819	1	ENSG00000162819	222897216	rs73126812	1	222909984	A	G	0.0228628	0.02561	0.00822	0.00184001	0.8192	0.0260092	9.669906e-218	0.0312622	0.0100831	0.00193233	0.123158	20
ENSG00000162869	2	ENSG00000162869	48705131	rs78538011	2	48668290	T	C	0.0506958	-0.01548	0.00626	0.0132999	-0.407845	0.0187651	9.746627e-105	0.0379556	0.015448	0.0140106	0.317747	20
ENSG00000162877	1	ENSG00000162877	205808205	rs823080	1	205789282	A	G	0.39662	-0.00584254	0.0027928	0.0364704	-0.34657	0.00789323	0	0.0168582	0.00806753	0.036651	0.212691	20
ENSG00000162885	1	ENSG00000162885	235640509	rs182365	1	235677290	T	G	0.517893	-0.00975842	0.00273039	0.000351504	0.57534	0.00729606	0	-0.0169611	0.00475057	0.000356522	0.148897	20
ENSG00000162910	1	ENSG00000162910	228295696	rs849749	1	228296745	C	T	0.299205	0.0186045	0.00808308	0.021	-0.176663	0.00856556	1.644105e-94	-0.105311	0.0460383	0.022169	0.615248	20
ENSG00000162913	1	ENSG00000162913	228396286	rs12745416	1	228398996	C	G	0.362823	0.0156502	0.0077486	0.0430002	-0.34836	0.0190323	7.745681e-75	-0.0449254	0.0223781	0.0446901	0.616606	20
ENSG00000162924	2	ENSG00000162924	61129650	rs34023434	2	61122317	T	C	0.175944	-0.01532	0.00396	0.000109999	0.17151	0.0106654	3.46738e-58	-0.089324	0.0237477	0.000168985	0.455353	20
ENSG00000162927	2	ENSG00000162927	61206375	rs13005116	2	61241567	C	G	0.201789	-0.0417886	0.00985041	2.199986e-05	0.428838	0.0146832	1.627156e-187	-0.097446	0.023211	2.689709e-05	0.137216	20
ENSG00000162972	2	ENSG00000162972	200846651	rs769948	2	200728475	C	A	0.178926	-0.01435	0.00362	7.46999e-05	0.0802005	0.0116767	6.492597e-12	-0.178927	0.052115	0.00059628	0.0998524	20
ENSG00000163001	2	ENSG00000163001	55759877	rs12991445	2	55675939	C	T	0.373757	-0.00618703	0.00282771	0.0286701	-0.169826	0.00807979	4.433093e-98	0.0364316	0.0167406	0.0295373	0.877519	20
ENSG00000163009	2	ENSG00000163009	10316680	rs4309551	2	10272673	T	C	0.428429	-0.00652356	0.00275372	0.0178501	0.0470254	0.00808831	6.099704e-09	-0.138724	0.0632326	0.0282449	0.682569	20
ENSG00000163016	2	ENSG00000163016	73892374	rs13384756	2	73871665	T	C	0.208748	-0.01669	0.00345	1.269989e-06	0.39874	0.0171114	4.172113e-120	-0.0418569	0.00883675	2.172424e-06	0.337313	20
ENSG00000163069	4	ENSG00000163069	52895760	rs4864483	4	52851319	T	G	0.254473	0.00791	0.00315	0.012	-0.192242	0.00874295	3.735222e-107	-0.0411461	0.0164921	0.0125995	0.271964	20
ENSG00000163083	2	ENSG00000163083	121106551	rs4091515	2	121043403	G	A	0.292247	-0.00621524	0.0029667	0.0361501	-0.25588	0.00836275	1.317343e-205	0.0242897	0.0116212	0.0366081	0.0713385	20
ENSG00000163126	2	ENSG00000163126	97506967	rs59244622	2	97501632	T	C	0.0854871	-0.0358674	0.014611	0.0140001	-0.133848	0.01562	1.043903e-17	0.267972	0.113552	0.0182802	0.0803236	20
ENSG00000163141	1	ENSG00000163141	151014561	rs6587552	1	151018861	A	G	0.228628	-0.00870177	0.00320153	0.00655798	0.337094	0.00893126	0	-0.0258141	0.00952205	0.0067084	0.641833	20
ENSG00000163257	4	ENSG00000163257	17807329	rs7667864	4	17811914	A	C	0.290258	0.0325116	0.00838265	0.000109999	0.166512	0.00875597	1.233412e-80	0.19525	0.0513788	0.000144572	0.0501994	20
ENSG00000163297	4	ENSG00000163297	80934455	rs6534651	4	80841738	G	A	0.407555	-0.0094	0.00292	0.00126	-0.234441	0.00798267	1.379072e-189	0.0400954	0.0125298	0.00137422	0.17895	20
ENSG00000163328	2	ENSG00000163328	175324394	rs12468460	2	175354156	A	C	0.319085	0.0162768	0.00790424	0.0389996	-0.182635	0.00840839	1.31057e-104	-0.0891219	0.0434729	0.0403589	0.210015	20
ENSG00000163344	1	ENSG00000163344	154903338	rs2335408	1	154915977	A	G	0.437376	0.0161957	0.00765855	0.0340001	-0.145386	0.00794798	9.548186e-75	-0.111398	0.0530282	0.0356647	0.37632	20
ENSG00000163346	1	ENSG00000163346	154922575	rs11264291	1	154914797	T	C	0.437376	0.0160915	0.00765935	0.0359998	-0.167211	0.0079675	8.69437e-98	-0.0962349	0.0460355	0.0365776	0.778773	20
ENSG00000163362	1	ENSG00000163362	200872519	rs374827	1	200874327	T	C	0.506958	0.01126	0.00286	8.469933e-05	-0.107848	0.0142792	4.259991e-14	-0.104407	0.0299056	0.00048084	0.45299	20
ENSG00000163406	3	ENSG00000163406	121637942	rs4676744	3	121481801	A	G	0.382704	0.00617909	0.00279218	0.0268899	0.244741	0.00813613	8.640034e-199	0.0252474	0.0114395	0.0273117	0.113931	20
ENSG00000163481	2	ENSG00000163481	219532860	rs13022721	2	219528995	C	T	0.027833	-0.02052	0.00768	0.00755997	-0.125725	0.0211197	2.632697e-09	0.163213	0.0669562	0.0147848	0.282358	8
ENSG00000163485	1	ENSG00000163485	203098157	rs7555556	1	203090976	T	C	0.335984	-0.00787	0.00303	0.00932997	0.505763	0.00803558	0	-0.0155606	0.00599604	0.00945494	0.798884	20
ENSG00000163491	3	ENSG00000163491	27281263	rs62255653	3	27369820	C	T	0.271372	0.00728577	0.00310826	0.01907	-0.0649816	0.0102969	2.776001e-10	-0.112121	0.0510258	0.027997	0.573021	20
ENSG00000163510	2	ENSG00000163510	180840721	rs56268693	2	180869157	T	C	0.282306	0.0210112	0.00899884	0.02	0.150046	0.0135162	1.2377e-28	0.140032	0.0612862	0.0223195	0.143858	20
ENSG00000163527	3	ENSG00000163527	31626621	rs62234683	3	31509006	A	G	0.0765408	0.0252868	0.0128057	0.0479999	-0.274014	0.0133439	1.052501e-93	-0.0922828	0.0469493	0.0493466	0.18095	20
ENSG00000163577	3	ENSG00000163577	170616343	rs2271998	3	170625806	T	C	0.387674	-0.01152	0.0029	7.310044e-05	-0.0703095	0.00822641	1.265495e-17	0.163847	0.0454836	0.000315379	0.925452	20
ENSG00000163584	3	ENSG00000163584	170585468	rs35192046	3	170584064	C	A	0.232604	-0.00922	0.00328	0.00487001	0.907725	0.00876253	0	-0.0101573	0.00361476	0.00495505	0.271222	20
ENSG00000163596	2	ENSG00000163596	203688699	rs7598328	2	203638183	G	A	0.452286	0.00647	0.00287	0.0241002	-0.25703	0.00785466	7.282662e-235	-0.0251721	0.0111925	0.0245109	0.275774	20
ENSG00000163608	3	ENSG00000163608	112729997	rs3732814	3	112724336	A	G	0.0417495	-0.0486092	0.0223172	0.0290001	0.606982	0.0208294	1.095877e-186	-0.0800834	0.03687	0.0298522	0.372638	11
ENSG00000163617	3	ENSG00000163617	113729222	rs11926807	3	113716380	T	G	0.304175	-0.0103	0.00318	0.00119001	0.174922	0.00970754	1.377232e-72	-0.0588834	0.0184709	0.00143309	0.119255	20
ENSG00000163624	4	ENSG00000163624	85538311	rs11099650	4	85483950	C	A	0.397614	-0.00598	0.00289	0.0386999	0.0597826	0.00810063	1.582901e-13	-0.100029	0.050206	0.0463302	0.106261	20
ENSG00000163625	4	ENSG00000163625	85739124	rs6531777	4	85865095	T	C	0.350895	-0.0061083	0.00282139	0.0303599	-0.100443	0.00838578	4.644913e-33	0.0608135	0.0285446	0.0331325	0.216676	20
ENSG00000163659	3	ENSG00000163659	156407791	rs344059	3	156433902	G	A	0.0298211	-0.0474229	0.0221965	0.0329997	-0.248146	0.0198285	6.211962e-36	0.191109	0.0907436	0.0352015	0.0535398	20
ENSG00000163682	4	ENSG00000163682	39458156	rs145323240	4	39495497	T	C	0.0357853	0.01254	0.00632	0.0472999	0.500909	0.0195966	4.143337e-144	0.0250345	0.012655	0.0479032	0.284019	20
ENSG00000163683	4	ENSG00000163683	39596625	rs11941805	4	39608029	A	G	0.379722	0.00892	0.00293	0.00238002	-0.145661	0.00904918	2.695149e-58	-0.0612381	0.0204718	0.00277758	0.344478	20
ENSG00000163743	4	ENSG00000163743	76422110	rs10518140	4	76417784	C	T	0.218688	-0.01103	0.0035	0.00162002	0.488322	0.00919603	0	-0.0225876	0.00718001	0.0016558	0.631473	20
ENSG00000163751	3	ENSG00000163751	148599013	rs7648905	3	148619410	C	T	0.389662	-0.00561967	0.00279446	0.0442802	0.115863	0.00812536	3.918166e-46	-0.0485028	0.0243574	0.0464481	0.988939	20
ENSG00000163781	3	ENSG00000163781	133348878	rs11709404	3	133332566	A	G	0.183897	0.0071	0.00351	0.0433002	0.170541	0.0101679	3.885032e-63	0.0416323	0.0207307	0.0446178	0.773756	20
ENSG00000163788	3	ENSG00000163788	43397130	rs2135511	3	43368539	G	A	0.238569	0.022283	0.00860149	0.00959997	-0.13675	0.0087039	1.263582e-55	-0.162946	0.0637485	0.0105858	0.103218	20
ENSG00000163807	3	ENSG00000163807	44791153	rs9311361	3	44796132	G	T	0.524851	0.00879	0.00285	0.00204	-0.284308	0.00897994	5.471986e-220	-0.0309172	0.0100718	0.00214289	0.31127	20
ENSG00000163811	2	ENSG00000163811	29144298	rs7592895	2	29100168	A	G	0.454274	-0.00744	0.00286	0.00917994	-0.0944854	0.00875172	3.587515e-27	0.0787424	0.0311355	0.0114382	0.0983197	20
ENSG00000163818	3	ENSG00000163818	45911171	rs57319220	3	45919992	A	G	0.0755467	0.0280126	0.0138155	0.0430002	0.297852	0.0153494	7.029235e-84	0.0940489	0.0466364	0.0437329	0.772084	20
ENSG00000163833	3	ENSG00000163833	121330552	rs1873645	3	121348499	C	T	0.247515	0.0177305	0.00887028	0.0460002	0.125102	0.00936284	1.013598e-40	0.141728	0.0716931	0.0480566	0.324395	20
ENSG00000163866	1	ENSG00000163866	35251877	rs6703979	1	35315737	T	C	0.34493	-0.00657	0.00298	0.0274998	0.375829	0.00892543	0	-0.0174813	0.00793999	0.0276878	0.582051	20
ENSG00000163873	1	ENSG00000163873	37380429	rs11263973	1	37560090	G	A	0.331014	-0.0168369	0.00802826	0.0359998	-0.0746837	0.00847177	1.190504e-18	0.225443	0.110497	0.041324	0.232045	20
ENSG00000163874	1	ENSG00000163874	37945066	rs6704011	1	37917469	C	G	0.132207	-0.0263461	0.0114827	0.0219999	0.151577	0.0117829	7.157886e-38	-0.173813	0.0769504	0.0238976	0.447256	20
ENSG00000163882	3	ENSG00000163882	184082945	rs62287507	3	184079960	T	C	0.2833	0.0309903	0.00841176	0.000230001	-0.0899679	0.00935937	7.074021e-22	-0.34446	0.100129	0.000581385	0.097765	20
ENSG00000163904	3	ENSG00000163904	185325811	rs1816959	3	185351651	G	A	0.323062	-0.01099	0.00323	0.000662995	0.0696644	0.00836789	8.418556e-17	-0.157756	0.0500879	0.00163501	0.200477	20
ENSG00000163923	3	ENSG00000163923	186868716	rs7618522	3	186862417	G	A	0.246521	0.0199228	0.0091475	0.0290001	0.188451	0.00929843	2.515288e-91	0.105719	0.0488199	0.0303508	0.718616	20
ENSG00000163938	3	ENSG00000163938	52721840	rs2590838	3	52622086	A	G	0.521869	0.0308554	0.00755613	4.399973e-05	-0.137836	0.00790832	4.953362e-68	-0.223856	0.0563043	7.013431e-05	0.0802065	20
ENSG00000163947	3	ENSG00000163947	56937401	rs2046823	3	56779011	A	G	0.239563	-0.00668	0.00325	0.0402004	-0.264475	0.00907824	1.379864e-186	0.0252576	0.0123191	0.0403363	0.357946	20
ENSG00000163958	3	ENSG00000163958	195931314	rs11185516	3	195928711	A	G	0.39165	-0.0188611	0.00771333	0.0140001	-0.208441	0.00877389	9.301578e-125	0.0904863	0.0372003	0.0149987	0.254766	20
ENSG00000163960	3	ENSG00000163960	196116939	rs4916493	3	196139979	T	A	0.363817	0.00607	0.00297	0.0409996	0.0882516	0.00911032	3.424401e-22	0.0687806	0.0343946	0.0455274	0.442852	20
ENSG00000164081	3	ENSG00000164081	51717524	rs113649916	3	50731206	A	G	0.109344	-0.01301	0.00441	0.00315	0.317052	0.0222633	5.099239e-46	-0.0410343	0.0142047	0.00386739	0.371154	8
ENSG00000164114	4	ENSG00000164114	156280966	rs2880181	4	156276317	A	G	0.43837	0.0324952	0.00760889	1.899984e-05	-0.0771616	0.00809552	1.551801e-21	-0.421132	0.108056	9.725125e-05	0.153269	20
ENSG00000164118	4	ENSG00000164118	175229679	rs4287982	4	175236400	T	C	0.37674	-0.00617898	0.00286994	0.0313199	0.122155	0.00940275	1.369004e-38	-0.0505832	0.0238147	0.0336677	0.067916	20
ENSG00000164120	4	ENSG00000164120	175427816	rs11726315	4	175341659	C	G	0.331014	-0.0156834	0.00562531	0.00530506	-0.387053	0.00831181	0	0.0405201	0.0145597	0.0053855	0.0828732	20
ENSG00000164134	4	ENSG00000164134	140281898	rs3828506	4	140310520	C	T	0.195825	0.00942	0.00383	0.0138	0.11335	0.0101198	4.0407e-29	0.0831057	0.0345943	0.0162925	0.614179	20
ENSG00000164136	4	ENSG00000164136	142606446	rs60301947	4	142225747	A	C	0.38171	0.00595779	0.00281028	0.0339704	-0.175383	0.00812453	2.390042e-103	-0.0339702	0.0161008	0.0348714	0.834759	20
ENSG00000164181	5	ENSG00000164181	60093917	rs10062839	5	60103452	C	T	0.187873	-0.0129	0.00349	0.000224001	-0.265613	0.0103871	3.17478e-144	0.0485668	0.0132759	0.000253938	0.0908802	20
ENSG00000164211	5	ENSG00000164211	110840009	rs152875	5	110851871	C	T	0.146123	0.0249022	0.0108352	0.0219999	-0.254477	0.0110207	5.728235e-118	-0.0978565	0.0427887	0.0221977	0.0583029	20
ENSG00000164241	5	ENSG00000164241	126393717	rs10051184	5	126372809	T	C	0.49503	-0.0188253	0.00761247	0.0129999	-0.0877185	0.00895965	1.238107e-22	0.21461	0.0895086	0.0165006	0.224202	20
ENSG00000164252	5	ENSG00000164252	76343067	rs9293702	5	76355054	G	A	0.367793	0.00782945	0.00281129	0.00534503	0.0785567	0.00816225	6.307397e-22	0.0996662	0.0372549	0.00746738	0.260551	20
ENSG00000164308	5	ENSG00000164308	96233531	rs2910686	5	96252589	C	T	0.426441	-0.01313	0.00287	4.649968e-06	1.0119	0.00618304	0	-0.0129756	0.00283736	4.805e-06	0.10882	20
ENSG00000164402	5	ENSG00000164402	132114721	rs30512	5	132119157	T	C	0.142147	0.01035	0.00449	0.0212002	-0.170017	0.0131139	1.942404e-38	-0.0608763	0.0268233	0.0232362	0.861699	20
ENSG00000164463	5	ENSG00000164463	172524823	rs2544580	5	172569015	T	A	0.503976	0.00719	0.00286	0.012	-0.308063	0.00873956	3.529258e-272	-0.0233394	0.00930741	0.0121549	0.444004	20
ENSG00000164483	6	ENSG00000164483	130576015	rs41285310	6	130505374	A	C	0.502982	-0.0123108	0.00548123	0.0247002	0.473153	0.00753223	0	-0.0260186	0.0115919	0.0247965	0.325881	20
ENSG00000164484	6	ENSG00000164484	130725543	rs73623555	6	130834982	T	G	0.0745527	-0.0107179	0.00523589	0.0406396	0.468319	0.0155824	1.918394e-198	-0.0228859	0.0112061	0.0411243	0.884736	20
ENSG00000164610	7	ENSG00000164610	33141711	rs144639908	7	33106838	A	G	0.0109344	0.069966	0.0346159	0.0430002	0.508228	0.0467258	1.48691e-27	0.137667	0.069277	0.0469013	0.326123	13
ENSG00000164631	7	ENSG00000164631	6737309	rs7786706	7	6747267	T	C	0.157058	-0.01011	0.00392	0.0099901	-0.0880473	0.0108291	4.27171e-16	0.114825	0.0467077	0.0139571	0.0704475	20
ENSG00000164707	7	ENSG00000164707	135389468	rs3110823	7	135357476	C	A	0.148111	0.01065	0.0038	0.00509003	0.278132	0.0107705	4.817495e-147	0.0382912	0.0137428	0.00533184	0.0562473	20
ENSG00000164715	7	ENSG00000164715	97787571	rs10282336	7	97731700	A	G	0.0506958	0.0121722	0.00579906	0.03578	-0.496678	0.0168321	2.293289e-191	-0.0245072	0.0117052	0.0362863	0.180581	20
ENSG00000164828	7	ENSG00000164828	895800	rs10267796	7	926077	G	A	0.429423	0.00703	0.0029	0.0152999	0.138671	0.00804143	1.22859e-66	0.0506955	0.0211184	0.0163711	0.186406	20
ENSG00000164930	8	ENSG00000164930	104327877	rs1403294	8	104345778	G	A	0.302187	0.00709	0.00317	0.0252	-0.483978	0.00835318	0	-0.0146494	0.00655476	0.025422	0.114612	20
ENSG00000164938	8	ENSG00000164938	95949919	rs13257021	8	95965695	G	A	0.560636	0.0057542	0.00273618	0.0354699	-0.25301	0.00783673	1.128505e-228	-0.0227429	0.0108374	0.0358559	0.16921	20
ENSG00000164949	8	ENSG00000164949	95268029	rs10956904	8	95205117	T	G	0.446322	-0.00594	0.00285	0.0373999	-0.0721476	0.00821333	1.574806e-18	0.0823313	0.0405991	0.0425694	0.21571	20
ENSG00000164967	9	ENSG00000164967	34611292	rs7020310	9	34583962	G	A	0.287276	0.00768	0.00307	0.0123999	0.296833	0.00937306	4.192857e-220	0.0258732	0.0103747	0.0126362	0.0544929	20
ENSG00000165025	9	ENSG00000165025	93612450	rs772407	9	93560850	C	A	0.482107	-0.00634836	0.00275059	0.021	-0.451402	0.0075918	0	0.0140637	0.00609803	0.021096	0.946781	20
ENSG00000165055	7	ENSG00000165055	128121275	rs12539729	7	128142023	A	T	0.375746	-0.0184302	0.00788539	0.0189998	0.313117	0.00917495	2.894135e-255	-0.0588604	0.0252425	0.0197114	0.256918	20
ENSG00000165060	9	ENSG00000165060	71682634	rs58256061	9	71199513	A	G	0.202783	-0.00846	0.00361	0.0192	-0.0578226	0.00991062	5.398409e-09	0.14631	0.0672805	0.0296583	0.950575	20
ENSG00000165066	8	ENSG00000165066	41505776	rs36094256	8	41440467	T	C	0.444334	0.00688	0.00287	0.0163001	-0.155969	0.00828452	4.571976e-79	-0.0441112	0.0185496	0.0174062	0.684233	20
ENSG00000165113	9	ENSG00000165113	86399383	rs1558922	9	86386799	T	A	0.425447	-0.00971	0.00291	0.000846993	-0.20811	0.01184	3.709301e-69	0.0466581	0.0142327	0.00104464	0.475342	20
ENSG00000165282	9	ENSG00000165282	35092638	rs2802384	9	35046198	C	T	0.459245	0.0133	0.00286	3.249975e-06	-0.192829	0.00793789	2.370081e-130	-0.0689731	0.0151011	4.937832e-06	0.405471	20
ENSG00000165300	13	ENSG00000165300	88328369	rs9523421	13	87465533	T	C	0.194831	-0.00727	0.00354	0.0398997	0.121362	0.00987855	1.085107e-34	-0.0599035	0.0295737	0.0428092	0.133457	20
ENSG00000165309	10	ENSG00000165309	23271735	rs10828352	10	23146034	G	A	0.246521	0.00868494	0.00318596	0.00641697	-0.230894	0.010116	2.61313e-115	-0.0376143	0.0138964	0.00679418	0.100855	20
ENSG00000165392	8	ENSG00000165392	30961301	rs4733225	8	30977392	C	T	0.201789	-0.0282796	0.00984988	0.00409996	0.289519	0.00963602	2.499668e-198	-0.0976779	0.0341765	0.00426265	0.0565267	20
ENSG00000165417	14	ENSG00000165417	81664758	rs8006036	14	81676959	T	C	0.232604	-0.01024	0.00339	0.0025	-0.128632	0.00971568	5.182386e-40	0.0796071	0.0270315	0.00322983	0.210715	20
ENSG00000165475	13	ENSG00000165475	21038901	rs9285125	13	21062640	C	T	0.239563	-0.008684	0.00313955	0.005668	-0.250222	0.00917021	6.15103e-164	0.0347052	0.0126114	0.00592508	0.131398	20
ENSG00000165490	11	ENSG00000165490	82640168	rs11233361	11	82597245	T	C	0.476143	-0.0200982	0.00759119	0.00809991	-0.131922	0.00864029	1.245612e-52	0.152349	0.0584019	0.00909028	0.806427	20
ENSG00000165502	14	ENSG00000165502	50086320	rs12886130	14	50082753	T	C	0.243539	0.00794	0.00337	0.0184001	-0.730208	0.0180248	0	-0.0108736	0.00462292	0.0186673	0.190471	20
ENSG00000165506	14	ENSG00000165506	50096920	rs12890086	14	50199883	A	G	0.300199	-0.0204525	0.00823037	0.0129999	-0.0889728	0.00996046	4.161079e-19	0.229874	0.0960172	0.0166618	0.396261	20
ENSG00000165626	10	ENSG00000165626	13525729	rs6602661	10	13542425	T	C	0.479125	0.00787	0.00289	0.0064	0.194797	0.0086662	6.8448e-112	0.040401	0.0149444	0.00686307	0.104989	20
ENSG00000165629	10	ENSG00000165629	7839935	rs10795570	10	7828752	T	C	0.497018	-0.00629	0.00286	0.0277997	0.125369	0.0117955	2.193815e-26	-0.0501718	0.0232959	0.0312655	0.376625	20
ENSG00000165637	10	ENSG00000165637	76980559	rs7475340	10	76839355	A	G	0.462227	-0.00609721	0.00277777	0.02813	0.0934296	0.00835775	5.178512e-29	-0.0652599	0.0302989	0.0312501	0.244881	20
ENSG00000165650	10	ENSG00000165650	119087489	rs1638670	10	119154977	G	A	0.277336	0.00694	0.00298	0.0197002	0.571085	0.00787698	0	0.0121523	0.00522083	0.0199302	0.0919937	20
ENSG00000165672	10	ENSG00000165672	120932780	rs7068937	10	120926432	C	T	0.441352	-0.0057	0.00287	0.0470002	0.225896	0.0117336	1.358204e-82	-0.0252329	0.0127724	0.0482026	0.355052	20
ENSG00000165682	12	ENSG00000165682	10152132	rs770749	12	10126194	T	A	0.409543	-0.00637	0.00288	0.0272001	0.447561	0.00766786	0	-0.0142327	0.00643949	0.02709	0.765194	20
ENSG00000165699	9	ENSG00000165699	135793377	rs7870151	9	135782026	A	C	0.144135	0.0266978	0.0106959	0.0129999	-0.178054	0.0110985	6.398705e-58	-0.149942	0.0607938	0.0136477	0.106793	20
ENSG00000165716	9	ENSG00000165716	139612762	rs968511	9	139609042	T	C	0.426441	0.00641	0.00295	0.0298003	-0.390208	0.0102441	0	-0.0164272	0.00757237	0.0300558	0.249892	20
ENSG00000165731	10	ENSG00000165731	43599137	rs2503841	10	43675721	C	T	0.236581	-0.00718	0.00339	0.0342003	-0.137063	0.00917325	1.766793e-50	0.0523847	0.0249804	0.0359909	0.870843	20
ENSG00000165733	10	ENSG00000165733	43302552	rs73254226	10	43300527	G	A	0.0367793	-0.0147278	0.0072874	0.0432604	-0.270601	0.0227354	1.152696e-32	0.0544263	0.0273159	0.0463189	0.81761	20
ENSG00000165806	10	ENSG00000165806	115464802	rs4353229	10	115489589	C	T	0.254473	-0.0235298	0.00863901	0.00649995	-0.592229	0.00830595	0	0.0397309	0.0145979	0.00649503	0.351079	20
ENSG00000165819	14	ENSG00000165819	21972897	rs7157640	14	21939302	A	G	0.207753	0.0279252	0.0095057	0.00329997	-0.105239	0.0149674	2.047601e-12	-0.265351	0.0978919	0.00671519	0.0760515	20
ENSG00000165895	11	ENSG00000165895	100710526	rs78169527	11	100696435	C	T	0.0397614	-0.0180846	0.0079703	0.0232798	0.224562	0.0319097	1.958602e-12	-0.0805329	0.0372919	0.0308093	0.363716	20
ENSG00000165917	11	ENSG00000165917	47465019	rs7928842	11	47566352	C	T	0.422465	-0.0409513	0.00770582	1.099993e-07	-0.0804248	0.00847773	2.38691e-21	0.509188	0.109824	3.545204e-06	0.0592698	20
ENSG00000165923	11	ENSG00000165923	47709042	rs59205786	11	47758152	C	T	0.142147	0.01864	0.0041	5.579946e-06	0.100455	0.0110833	1.262096e-19	0.185556	0.0456612	4.828837e-05	0.143197	20
ENSG00000165983	10	ENSG00000165983	16517339	rs7909832	10	16556710	T	C	0.451292	0.0190633	0.00766735	0.0129999	-0.544351	0.0073602	0	-0.0350202	0.0140933	0.0129591	0.10844	20
ENSG00000165985	10	ENSG00000165985	16559873	rs7909832	10	16556710	T	C	0.451292	0.0190633	0.00766735	0.0129999	-0.378342	0.00849865	0	-0.0503864	0.0202972	0.0130491	0.0738298	20
ENSG00000166037	11	ENSG00000166037	95544493	rs543530	11	95545170	G	A	0.373757	0.01932	0.00293	4.290422e-11	0.280483	0.00818635	2.860593e-257	0.0688811	0.010638	9.478927e-11	0.722059	20
ENSG00000166126	14	ENSG00000166126	103394463	rs8008502	14	103359492	A	G	0.2167	-0.00832	0.00355	0.0192	-0.0571808	0.01015	1.764903e-08	0.145503	0.0672419	0.0304735	0.462221	20
ENSG00000166133	15	ENSG00000166133	40864079	rs12441451	15	40876264	C	T	0.213718	0.00827	0.00347	0.0171002	-0.0697815	0.00926221	4.920912e-14	-0.118513	0.0521554	0.0230683	0.118985	20
ENSG00000166135	10	ENSG00000166135	102299296	rs10883508	10	102294413	A	G	0.191849	-0.00869	0.00344	0.0116001	-0.335145	0.00941818	2.399105e-277	0.0259291	0.01029	0.0117414	0.0715362	20
ENSG00000166136	10	ENSG00000166136	102278480	rs11190588	10	102273565	T	C	0.190855	-0.00852	0.00344	0.0132999	-0.0804905	0.00962275	6.031883e-17	0.105851	0.0445721	0.0175572	0.110197	20
ENSG00000166167	10	ENSG00000166167	103215449	rs11191021	10	103231641	G	A	0.152087	0.0431676	0.0114354	0.00016	0.186113	0.0121183	3.130821e-53	0.231943	0.0632722	0.000246568	0.0914452	20
ENSG00000166169	10	ENSG00000166169	103343333	rs3730474	10	103340235	C	T	0.298211	-0.01094	0.00312	0.000453002	0.104099	0.00873208	9.155679e-33	-0.105093	0.0312411	0.000768438	0.171642	20
ENSG00000166170	14	ENSG00000166170	104026024	rs2296482	14	104029819	G	T	0.261431	0.0298584	0.0084317	4e-04	0.186617	0.00889703	1.10499e-97	0.159998	0.0458212	0.000479788	0.160637	20
ENSG00000166189	10	ENSG00000166189	103826469	rs61874100	10	103561771	A	G	0.0626243	0.01422	0.00643	0.0269998	0.604263	0.0285577	2.260811e-99	0.0235328	0.010699	0.0278404	0.281486	20
ENSG00000166224	10	ENSG00000166224	72608323	rs11591712	10	72630329	T	A	0.0516899	-0.0135461	0.00578894	0.0192899	0.714676	0.0167799	0	-0.0189542	0.0081123	0.0194666	0.699671	20
ENSG00000166226	12	ENSG00000166226	69987232	rs2601007	12	69979115	C	G	0.329026	-0.00812	0.003	0.00669006	0.131138	0.00835091	1.433506e-55	-0.0619197	0.0232141	0.00764554	0.153496	20
ENSG00000166261	11	ENSG00000166261	123603634	rs4935842	11	123603922	T	C	0.424453	-0.00632	0.00287	0.0276001	0.0953317	0.00799561	8.98143e-33	-0.0662948	0.0306146	0.030352	0.663599	20
ENSG00000166311	11	ENSG00000166311	6413941	rs7103750	11	6411319	G	C	0.10835	0.00943259	0.00440158	0.0321299	-0.133591	0.0134677	3.428106e-23	-0.0706078	0.0337082	0.0361999	0.523252	9
ENSG00000166337	11	ENSG00000166337	6630712	rs2555175	11	6627531	A	T	0.489066	-0.01187	0.00286	3.249975e-05	0.075584	0.00794383	1.820594e-21	-0.157044	0.0412818	0.00014227	0.531975	20
ENSG00000166340	11	ENSG00000166340	6637346	rs7487	11	6634189	G	A	0.426441	0.01136	0.00289	8.540042e-05	-0.350578	0.00778371	0	-0.0324037	0.00827487	9.006347e-05	0.161337	20
ENSG00000166341	11	ENSG00000166341	6659820	rs12294943	11	6679132	C	T	0.16004	0.0252522	0.0105044	0.016	0.379841	0.0108993	4.242718e-266	0.066481	0.0277205	0.0164729	0.12333	20
ENSG00000166347	18	ENSG00000166347	71939890	rs12458414	18	71916055	C	T	0.261431	-0.00792895	0.00306374	0.00964295	0.2074	0.00883156	5.943777e-122	-0.0382302	0.0148615	0.0100989	0.942176	20
ENSG00000166352	11	ENSG00000166352	36655437	rs3758874	11	36655089	G	A	0.12326	0.01213	0.00468	0.00949992	0.14941	0.0123606	1.228196e-33	0.081186	0.0320352	0.011268	0.268817	20
ENSG00000166377	18	ENSG00000166377	76983784	rs10468812	18	76929857	G	C	0.354871	0.00736	0.00295	0.0125	-0.425361	0.00784093	0	-0.0173029	0.00694261	0.0126926	0.116533	20
ENSG00000166402	11	ENSG00000166402	8084225	rs2280729	11	8037206	G	A	0.512922	-0.00664925	0.00276017	0.0159901	-0.0813737	0.00793627	1.1425e-24	0.0817125	0.0348433	0.0190197	0.0837992	20
[truncated: 2,023 more rows]

## Sheet: Table S8
Table S8. PLACO analysis combining FUMA, MAGMA and SMR results
SYMBOL	GENE	CHR	START	STOP	NSNPS	NPARAM	N	ZSTAT	P	Trait_pair	Pbon	sig.placo	eQTL_eQTLGen_eQTLGen_cis_eQTLs	SMR_Brain_Cortex	SMR_eQTLGen	band
AFF3	ENSG00000144218	2	100162323	100759201	1	1	257841	5.7974	3.3668e-09	LHGS-CP	1.34672e-08	1	0	0	0	q11.2
AUTS2	ENSG00000158321	7	69063905	70258054	1	1	257841	5.9431	1.3983e-09	LHGS-CP	5.5932e-09	1	1	0	0	q11.22
BANK1	ENSG00000153064	4	102332443	102995969	1	1	257841	6.6375	1.5951e-11	LHGS-CP	6.3804e-11	1	0	0	0	q24
BANK1	ENSG00000153064	4	102332443	102995969	1	1	26502	6.3588	1.0168e-10	LHGS-INT	2.0336e-10	1	0	0	0	q24
BANK1	ENSG00000153064	4	102332443	102995969	1	1	149051	5.8547	2.3893e-09	LHGS-FIS	2.3893e-09	1	0	0	0	q24
CADM2	ENSG00000175161	3	85008132	86123579	2	1	257841	5.1748	1.141e-07	LHGS-CP	4.564e-07	1	0	0	1	p12.1
CADM2	ENSG00000175161	3	85008132	86123579	11	1	26502	5.9173	1.6368e-09	LHGS-INT	3.2736e-09	1	0	0	1	p12.1

## Sheet: Table S9
Table S9. immunological colocalization analyses
traits	posterior_prob	regional_prob	candidate_snp	posterior_explained_by_snp	loci	GWAS Catalog Accession Number	Trait	Trait type...1	Panel...2	GenomicLocus	uniqID	chr	pos	p	start	end	nSNPs	nGWASSNPs	nIndSigSNPs	IndSigSNPs	nLeadSNPs	LeadSNPs	nsnps	PP.H0.abf	PP.H1.abf	PP.H2.abf	PP.H3.abf	PP.H4.abf	phen1	phen2
GCST90007526.vcf.gz, CP, GCST90001391.tsv	0	0.0033	rs144481752	1	rs12025777	GCST90001391	IgD+ %B cell	Relative count	B cell	1	1:41748897:G:T	1	41748897	7.30392849106e-11	41454959	41748897	96	1	1	rs12025777	1	rs12025777	355	0	2.53463075923618e-5	0	0.99997439645303	2.57239537030925e-7	LHGS	CP
GCST90007526.vcf.gz, CP, GCST90001391.tsv	0	0.0033	rs144481752	1	rs12025777	GCST90001391	IgD+ %B cell	Relative count	B cell	1	1:41748897:G:T	1	41748897	5.06355216026e-10	41454959	41748897	96	1	1	rs12025777	1	rs12025777	349	0	5.4686023763699e-4	0	0.999434425645284	1.87141171293487e-5	LHGS	INT
GCST90007526.vcf.gz, CP, GCST90001391.tsv	0	0.0033	rs144481752	1	rs12025777	GCST90001391	IgD+ %B cell	Relative count	B cell	1	1:41748897:G:T	1	41748897	8.58428286466e-10	41454959	41748897	96	1	1	rs12025777	1	rs12025777	386	0	0.00119306848355871	0	0.998790497173787	1.64343427783337e-5	LHGS	FIS
GCST90007526.vcf.gz, CP, GCST90001392.tsv	0	0.0034	rs144481752	1	rs12025777	GCST90001392	IgD+ CD38br AC	Absolute count	B cell	1	1:41748897:G:T	1	41748897	7.30392849106e-11	41454959	41748897	96	1	1	rs12025777	1	rs12025777	355	0	2.53463075923618e-5	0	0.99997439645303	2.57239537030925e-7	LHGS	CP
GCST90007526.vcf.gz, CP, GCST90001392.tsv	0	0.0034	rs144481752	1	rs12025777	GCST90001392	IgD+ CD38br AC	Absolute count	B cell	1	1:41748897:G:T	1	41748897	5.06355216026e-10	41454959	41748897	96	1	1	rs12025777	1	rs12025777	349	0	5.4686023763699e-4	0	0.999434425645284	1.87141171293487e-5	LHGS	INT
GCST90007526.vcf.gz, CP, GCST90001392.tsv	0	0.0034	rs144481752	1	rs12025777	GCST90001392	IgD+ CD38br AC	Absolute count	B cell	1	1:41748897:G:T	1	41748897	8.58428286466e-10	41454959	41748897	96	1	1	rs12025777	1	rs12025777	386	0	0.00119306848355871	0	0.998790497173787	1.64343427783337e-5	LHGS	FIS
GCST90007526.vcf.gz, CP, GCST90001393.tsv	0	0.0033	rs144481752	1	rs12025777	GCST90001393	IgD+ CD38dim %B cell	Relative count	B cell	1	1:41748897:G:T	1	41748897	7.30392849106e-11	41454959	41748897	96	1	1	rs12025777	1	rs12025777	355	0	2.53463075923618e-5	0	0.99997439645303	2.57239537030925e-7	LHGS	CP
GCST90007526.vcf.gz, CP, GCST90001393.tsv	0	0.0033	rs144481752	1	rs12025777	GCST90001393	IgD+ CD38dim %B cell	Relative count	B cell	1	1:41748897:G:T	1	41748897	5.06355216026e-10	41454959	41748897	96	1	1	rs12025777	1	rs12025777	349	0	5.4686023763699e-4	0	0.999434425645284	1.87141171293487e-5	LHGS	INT
GCST90007526.vcf.gz, CP, GCST90001393.tsv	0	0.0033	rs144481752	1	rs12025777	GCST90001393	IgD+ CD38dim %B cell	Relative count	B cell	1	1:41748897:G:T	1	41748897	8.58428286466e-10	41454959	41748897	96	1	1	rs12025777	1	rs12025777	386	0	0.00119306848355871	0	0.998790497173787	1.64343427783337e-5	LHGS	FIS
GCST90007526.vcf.gz, CP, GCST90001394.tsv	0	0.0034	rs144481752	1	rs12025777	GCST90001394	IgD+ CD38dim AC	Absolute count	B cell	1	1:41748897:G:T	1	41748897	7.30392849106e-11	41454959	41748897	96	1	1	rs12025777	1	rs12025777	355	0	2.53463075923618e-5	0	0.99997439645303	2.57239537030925e-7	LHGS	CP
GCST90007526.vcf.gz, CP, GCST90001394.tsv	0	0.0034	rs144481752	1	rs12025777	GCST90001394	IgD+ CD38dim AC	Absolute count	B cell	1	1:41748897:G:T	1	41748897	5.06355216026e-10	41454959	41748897	96	1	1	rs12025777	1	rs12025777	349	0	5.4686023763699e-4	0	0.999434425645284	1.87141171293487e-5	LHGS	INT
GCST90007526.vcf.gz, CP, GCST90001394.tsv	0	0.0034	rs144481752	1	rs12025777	GCST90001394	IgD+ CD38dim AC	Absolute count	B cell	1	1:41748897:G:T	1	41748897	8.58428286466e-10	41454959	41748897	96	1	1	rs12025777	1	rs12025777	386	0	0.00119306848355871	0	0.998790497173787	1.64343427783337e-5	LHGS	FIS
GCST90007526.vcf.gz, CP, GCST90001395.tsv	0	0.0033	rs144481752	1	rs12025777	GCST90001395	IgD+ CD38- %B cell	Relative count	B cell	1	1:41748897:G:T	1	41748897	7.30392849106e-11	41454959	41748897	96	1	1	rs12025777	1	rs12025777	355	0	2.53463075923618e-5	0	0.99997439645303	2.57239537030925e-7	LHGS	CP
GCST90007526.vcf.gz, CP, GCST90001395.tsv	0	0.0033	rs144481752	1	rs12025777	GCST90001395	IgD+ CD38- %B cell	Relative count	B cell	1	1:41748897:G:T	1	41748897	5.06355216026e-10	41454959	41748897	96	1	1	rs12025777	1	rs12025777	349	0	5.4686023763699e-4	0	0.999434425645284	1.87141171293487e-5	LHGS	INT
GCST90007526.vcf.gz, CP, GCST90001395.tsv	0	0.0033	rs144481752	1	rs12025777	GCST90001395	IgD+ CD38- %B cell	Relative count	B cell	1	1:41748897:G:T	1	41748897	8.58428286466e-10	41454959	41748897	96	1	1	rs12025777	1	rs12025777	386	0	0.00119306848355871	0	0.998790497173787	1.64343427783337e-5	LHGS	FIS
GCST90007526.vcf.gz, CP, GCST90001396.tsv	0	0.0033	rs144481752	1	rs12025777	GCST90001396	IgD+ CD38- AC	Absolute count	B cell	1	1:41748897:G:T	1	41748897	7.30392849106e-11	41454959	41748897	96	1	1	rs12025777	1	rs12025777	355	0	2.53463075923618e-5	0	0.99997439645303	2.57239537030925e-7	LHGS	CP
GCST90007526.vcf.gz, CP, GCST90001396.tsv	0	0.0033	rs144481752	1	rs12025777	GCST90001396	IgD+ CD38- AC	Absolute count	B cell	1	1:41748897:G:T	1	41748897	5.06355216026e-10	41454959	41748897	96	1	1	rs12025777	1	rs12025777	349	0	5.4686023763699e-4	0	0.999434425645284	1.87141171293487e-5	LHGS	INT
GCST90007526.vcf.gz, CP, GCST90001396.tsv	0	0.0033	rs144481752	1	rs12025777	GCST90001396	IgD+ CD38- AC	Absolute count	B cell	1	1:41748897:G:T	1	41748897	8.58428286466e-10	41454959	41748897	96	1	1	rs12025777	1	rs12025777	386	0	0.00119306848355871	0	0.998790497173787	1.64343427783337e-5	LHGS	FIS
GCST90007526.vcf.gz, CP, GCST90001397.tsv	0	0.0033	rs144481752	1	rs12025777	GCST90001397	Unsw mem %B cell	Relative count	B cell	1	1:41748897:G:T	1	41748897	7.30392849106e-11	41454959	41748897	96	1	1	rs12025777	1	rs12025777	355	0	2.53463075923618e-5	0	0.99997439645303	2.57239537030925e-7	LHGS	CP
GCST90007526.vcf.gz, CP, GCST90001397.tsv	0	0.0033	rs144481752	1	rs12025777	GCST90001397	Unsw mem %B cell	Relative count	B cell	1	1:41748897:G:T	1	41748897	5.06355216026e-10	41454959	41748897	96	1	1	rs12025777	1	rs12025777	349	0	5.4686023763699e-4	0	0.999434425645284	1.87141171293487e-5	LHGS	INT
GCST90007526.vcf.gz, CP, GCST90001397.tsv	0	0.0033	rs144481752	1	rs12025777	GCST90001397	Unsw mem %B cell	Relative count	B cell	1	1:41748897:G:T	1	41748897	8.58428286466e-10	41454959	41748897	96	1	1	rs12025777	1	rs12025777	386	0	0.00119306848355871	0	0.998790497173787	1.64343427783337e-5	LHGS	FIS
GCST90007526.vcf.gz, CP, GCST90001398.tsv	0	0.0033	rs144481752	1	rs12025777	GCST90001398	Unsw mem AC	Absolute count	B cell	1	1:41748897:G:T	1	41748897	7.30392849106e-11	41454959	41748897	96	1	1	rs12025777	1	rs12025777	355	0	2.53463075923618e-5	0	0.99997439645303	2.57239537030925e-7	LHGS	CP
GCST90007526.vcf.gz, CP, GCST90001398.tsv	0	0.0033	rs144481752	1	rs12025777	GCST90001398	Unsw mem AC	Absolute count	B cell	1	1:41748897:G:T	1	41748897	5.06355216026e-10	41454959	41748897	96	1	1	rs12025777	1	rs12025777	349	0	5.4686023763699e-4	0	0.999434425645284	1.87141171293487e-5	LHGS	INT
GCST90007526.vcf.gz, CP, GCST90001398.tsv	0	0.0033	rs144481752	1	rs12025777	GCST90001398	Unsw mem AC	Absolute count	B cell	1	1:41748897:G:T	1	41748897	8.58428286466e-10	41454959	41748897	96	1	1	rs12025777	1	rs12025777	386	0	0.00119306848355871	0	0.998790497173787	1.64343427783337e-5	LHGS	FIS
GCST90007526.vcf.gz, CP, GCST90001399.tsv	0	0.0033	rs144481752	1	rs12025777	GCST90001399	IgD- CD27- %B cell	Relative count	B cell	1	1:41748897:G:T	1	41748897	7.30392849106e-11	41454959	41748897	96	1	1	rs12025777	1	rs12025777	355	0	2.53463075923618e-5	0	0.99997439645303	2.57239537030925e-7	LHGS	CP
GCST90007526.vcf.gz, CP, GCST90001399.tsv	0	0.0033	rs144481752	1	rs12025777	GCST90001399	IgD- CD27- %B cell	Relative count	B cell	1	1:41748897:G:T	1	41748897	5.06355216026e-10	41454959	41748897	96	1	1	rs12025777	1	rs12025777	349	0	5.4686023763699e-4	0	0.999434425645284	1.87141171293487e-5	LHGS	INT
GCST90007526.vcf.gz, CP, GCST90001399.tsv	0	0.0033	rs144481752	1	rs12025777	GCST90001399	IgD- CD27- %B cell	Relative count	B cell	1	1:41748897:G:T	1	41748897	8.58428286466e-10	41454959	41748897	96	1	1	rs12025777	1	rs12025777	386	0	0.00119306848355871	0	0.998790497173787	1.64343427783337e-5	LHGS	FIS
GCST90007526.vcf.gz, CP, GCST90001400.tsv	0	0.0033	rs144481752	1	rs12025777	GCST90001400	IgD+ AC	Absolute count	B cell	1	1:41748897:G:T	1	41748897	7.30392849106e-11	41454959	41748897	96	1	1	rs12025777	1	rs12025777	355	0	2.53463075923618e-5	0	0.99997439645303	2.57239537030925e-7	LHGS	CP
GCST90007526.vcf.gz, CP, GCST90001400.tsv	0	0.0033	rs144481752	1	rs12025777	GCST90001400	IgD+ AC	Absolute count	B cell	1	1:41748897:G:T	1	41748897	5.06355216026e-10	41454959	41748897	96	1	1	rs12025777	1	rs12025777	349	0	5.4686023763699e-4	0	0.999434425645284	1.87141171293487e-5	LHGS	INT
GCST90007526.vcf.gz, CP, GCST90001400.tsv	0	0.0033	rs144481752	1	rs12025777	GCST90001400	IgD+ AC	Absolute count	B cell	1	1:41748897:G:T	1	41748897	8.58428286466e-10	41454959	41748897	96	1	1	rs12025777	1	rs12025777	386	0	0.00119306848355871	0	0.998790497173787	1.64343427783337e-5	LHGS	FIS
GCST90007526.vcf.gz, CP, GCST90001401.tsv	0	0.0033	rs144481752	1	rs12025777	GCST90001401	IgD- CD27- AC	Absolute count	B cell	1	1:41748897:G:T	1	41748897	7.30392849106e-11	41454959	41748897	96	1	1	rs12025777	1	rs12025777	355	0	2.53463075923618e-5	0	0.99997439645303	2.57239537030925e-7	LHGS	CP
GCST90007526.vcf.gz, CP, GCST90001401.tsv	0	0.0033	rs144481752	1	rs12025777	GCST90001401	IgD- CD27- AC	Absolute count	B cell	1	1:41748897:G:T	1	41748897	5.06355216026e-10	41454959	41748897	96	1	1	rs12025777	1	rs12025777	349	0	5.4686023763699e-4	0	0.999434425645284	1.87141171293487e-5	LHGS	INT
GCST90007526.vcf.gz, CP, GCST90001401.tsv	0	0.0033	rs144481752	1	rs12025777	GCST90001401	IgD- CD27- AC	Absolute count	B cell	1	1:41748897:G:T	1	41748897	8.58428286466e-10	41454959	41748897	96	1	1	rs12025777	1	rs12025777	386	0	0.00119306848355871	0	0.998790497173787	1.64343427783337e-5	LHGS	FIS
GCST90007526.vcf.gz, CP, GCST90001402.tsv	0	0.0033	rs144481752	1	rs12025777	GCST90001402	Sw mem %B cell	Relative count	B cell	1	1:41748897:G:T	1	41748897	7.30392849106e-11	41454959	41748897	96	1	1	rs12025777	1	rs12025777	355	0	2.53463075923618e-5	0	0.99997439645303	2.57239537030925e-7	LHGS	CP
GCST90007526.vcf.gz, CP, GCST90001402.tsv	0	0.0033	rs144481752	1	rs12025777	GCST90001402	Sw mem %B cell	Relative count	B cell	1	1:41748897:G:T	1	41748897	5.06355216026e-10	41454959	41748897	96	1	1	rs12025777	1	rs12025777	349	0	5.4686023763699e-4	0	0.999434425645284	1.87141171293487e-5	LHGS	INT
GCST90007526.vcf.gz, CP, GCST90001402.tsv	0	0.0033	rs144481752	1	rs12025777	GCST90001402	Sw mem %B cell	Relative count	B cell	1	1:41748897:G:T	1	41748897	8.58428286466e-10	41454959	41748897	96	1	1	rs12025777	1	rs12025777	386	0	0.00119306848355871	0	0.998790497173787	1.64343427783337e-5	LHGS	FIS
GCST90007526.vcf.gz, CP, GCST90001403.tsv	0	0.0033	rs144481752	1	rs12025777	GCST90001403	Sw mem AC	Absolute count	B cell	1	1:41748897:G:T	1	41748897	7.30392849106e-11	41454959	41748897	96	1	1	rs12025777	1	rs12025777	355	0	2.53463075923618e-5	0	0.99997439645303	2.57239537030925e-7	LHGS	CP
GCST90007526.vcf.gz, CP, GCST90001403.tsv	0	0.0033	rs144481752	1	rs12025777	GCST90001403	Sw mem AC	Absolute count	B cell	1	1:41748897:G:T	1	41748897	5.06355216026e-10	41454959	41748897	96	1	1	rs12025777	1	rs12025777	349	0	5.4686023763699e-4	0	0.999434425645284	1.87141171293487e-5	LHGS	INT
GCST90007526.vcf.gz, CP, GCST90001403.tsv	0	0.0033	rs144481752	1	rs12025777	GCST90001403	Sw mem AC	Absolute count	B cell	1	1:41748897:G:T	1	41748897	8.58428286466e-10	41454959	41748897	96	1	1	rs12025777	1	rs12025777	386	0	0.00119306848355871	0	0.998790497173787	1.64343427783337e-5	LHGS	FIS
GCST90007526.vcf.gz, CP, GCST90001404.tsv	0	0.0034	rs144481752	1	rs12025777	GCST90001404	PB/PC %B cell	Relative count	B cell	1	1:41748897:G:T	1	41748897	7.30392849106e-11	41454959	41748897	96	1	1	rs12025777	1	rs12025777	355	0	2.53463075923618e-5	0	0.99997439645303	2.57239537030925e-7	LHGS	CP
GCST90007526.vcf.gz, CP, GCST90001404.tsv	0	0.0034	rs144481752	1	rs12025777	GCST90001404	PB/PC %B cell	Relative count	B cell	1	1:41748897:G:T	1	41748897	5.06355216026e-10	41454959	41748897	96	1	1	rs12025777	1	rs12025777	349	0	5.4686023763699e-4	0	0.999434425645284	1.87141171293487e-5	LHGS	INT
GCST90007526.vcf.gz, CP, GCST90001404.tsv	0	0.0034	rs144481752	1	rs12025777	GCST90001404	PB/PC %B cell	Relative count	B cell	1	1:41748897:G:T	1	41748897	8.58428286466e-10	41454959	41748897	96	1	1	rs12025777	1	rs12025777	386	0	0.00119306848355871	0	0.998790497173787	1.64343427783337e-5	LHGS	FIS
GCST90007526.vcf.gz, CP, GCST90001405.tsv	0	0.0034	rs144481752	1	rs12025777	GCST90001405	PB/PC AC	Absolute count	B cell	1	1:41748897:G:T	1	41748897	7.30392849106e-11	41454959	41748897	96	1	1	rs12025777	1	rs12025777	355	0	2.53463075923618e-5	0	0.99997439645303	2.57239537030925e-7	LHGS	CP
GCST90007526.vcf.gz, CP, GCST90001405.tsv	0	0.0034	rs144481752	1	rs12025777	GCST90001405	PB/PC AC	Absolute count	B cell	1	1:41748897:G:T	1	41748897	5.06355216026e-10	41454959	41748897	96	1	1	rs12025777	1	rs12025777	349	0	5.4686023763699e-4	0	0.999434425645284	1.87141171293487e-5	LHGS	INT
GCST90007526.vcf.gz, CP, GCST90001405.tsv	0	0.0034	rs144481752	1	rs12025777	GCST90001405	PB/PC AC	Absolute count	B cell	1	1:41748897:G:T	1	41748897	8.58428286466e-10	41454959	41748897	96	1	1	rs12025777	1	rs12025777	386	0	0.00119306848355871	0	0.998790497173787	1.64343427783337e-5	LHGS	FIS
GCST90007526.vcf.gz, CP, GCST90001406.tsv	0	0.0034	rs144481752	1	rs12025777	GCST90001406	Memory B cell %B cell	Relative count	B cell	1	1:41748897:G:T	1	41748897	7.30392849106e-11	41454959	41748897	96	1	1	rs12025777	1	rs12025777	355	0	2.53463075923618e-5	0	0.99997439645303	2.57239537030925e-7	LHGS	CP
GCST90007526.vcf.gz, CP, GCST90001406.tsv	0	0.0034	rs144481752	1	rs12025777	GCST90001406	Memory B cell %B cell	Relative count	B cell	1	1:41748897:G:T	1	41748897	5.06355216026e-10	41454959	41748897	96	1	1	rs12025777	1	rs12025777	349	0	5.4686023763699e-4	0	0.999434425645284	1.87141171293487e-5	LHGS	INT
GCST90007526.vcf.gz, CP, GCST90001406.tsv	0	0.0034	rs144481752	1	rs12025777	GCST90001406	Memory B cell %B cell	Relative count	B cell	1	1:41748897:G:T	1	41748897	8.58428286466e-10	41454959	41748897	96	1	1	rs12025777	1	rs12025777	386	0	0.00119306848355871	0	0.998790497173787	1.64343427783337e-5	LHGS	FIS
GCST90007526.vcf.gz, CP, GCST90001407.tsv	0	0.0033	rs144481752	1	rs12025777	GCST90001407	Memory B cell AC	Absolute count	B cell	1	1:41748897:G:T	1	41748897	7.30392849106e-11	41454959	41748897	96	1	1	rs12025777	1	rs12025777	355	0	2.53463075923618e-5	0	0.99997439645303	2.57239537030925e-7	LHGS	CP
GCST90007526.vcf.gz, CP, GCST90001407.tsv	0	0.0033	rs144481752	1	rs12025777	GCST90001407	Memory B cell AC	Absolute count	B cell	1	1:41748897:G:T	1	41748897	5.06355216026e-10	41454959	41748897	96	1	1	rs12025777	1	rs12025777	349	0	5.4686023763699e-4	0	0.999434425645284	1.87141171293487e-5	LHGS	INT
GCST90007526.vcf.gz, CP, GCST90001407.tsv	0	0.0033	rs144481752	1	rs12025777	GCST90001407	Memory B cell AC	Absolute count	B cell	1	1:41748897:G:T	1	41748897	8.58428286466e-10	41454959	41748897	96	1	1	rs12025777	1	rs12025777	386	0	0.00119306848355871	0	0.998790497173787	1.64343427783337e-5	LHGS	FIS
[truncated: 18,939 more rows]
